# Supplementary material for: Antiviral defense systems drive persistence of antimicrobial‐resistant bacteria but limit the transfer of antimicrobial resistance genes in anaerobic digestion
Source: Imeta. 2026 Jun 27;5(3):e70145. doi: 10.1002/imt2.70145 (PMC13377415; doi:10.1002/imt2.70145)
Supplement: Supplementary file 2 — Table S1: Experimental design and samples collection. Table S2: The detail information of the ARGs‐carrying contigs (ARC) detected in this study. Table S3: The detail information of the ARGs‐carrying contigs (ARC) detected at the RNA level in this study. Table S4: The detail information of the identified DNA vOTUs in this study. Table S5: The detail information of the identified RNA vOTUs in this study. Table S6: The detail information of the MAGs binned in this study. [file IMT2-5-e70145-s002.xlsx]

## Sheet: S1
Table S1. Experimental design and samples collection
Experimental groups	Stages	Notes	Temperature	Total Solids (TS, %)	Sludge retention time (SRT, d)	Additives with (Final conc.)*	Time (d)	SRTs	Metagenomics (samples)	Meta-transcriptome (composite of group samples from the same stage)	Nanopore sequencing (composite of all samples from the same stage)	Hi-C sequencing (composite of all samples from the same stage)
CK	Stage I	Start-up	37℃	10	15	-	0-45	3 SRTs	3 (D6, D24, D45)	-	-	-
R1			37℃	10	15	-	0-45	3 SRTs	3 (D6, D24, D45)	-
R2			37℃	10	15	-	0-45	3 SRTs	3 (D6, D24, D45)	-
CK	Stage II	Additives	37℃	10	15	-	46-90	3 SRTs	3 (D54, D75, D90)	1	1	1
R1			37℃	10	15	Fe2O3	46-90	3 SRTs	3 (D54, D75, D90)	1
R2			37℃	10	15	FeCl3	46-90	3 SRTs	3 (D54, D75, D90)	1
CK	Stage III	Extension of SRT from 15 days to 24 days	37℃	10	24	-	91-171	3 SRTs	3 (D102, D129, D171)	1	1	1
R1			37℃	10	24	Fe2O3	91-171	3 SRTs	3 (D102, D129, D171)	1
R2			37℃	10	24	FeCl3	91-171	3 SRTs	3 (D102, D129, D171)	1
CK	Stage IV	Change of temperature from 37℃ to 55℃	55℃	10	24	-	172-244	3 SRTs	3 (D183, D216, D240)	1	1	1
R1			55℃	10	24	Fe2O3	172-244	3 SRTs	3 (D183, D216, D240)	1
R2			55℃	10	24	FeCl3	172-244	3 SRTs	3 (D183, D216, D240)	1
CK	Stage V	Increase of TS to 15%	55℃	15	24	-	245-341	4 SRTs	4 (D264, D288, D312，D336)	1	1	1
R1			55℃	15	24	Fe2O3	245-341	4 SRTs	4 (D264, D288, D312，D336)	1
R2			55℃	15	24	FeCl3	245-341	4 SRTs	4 (D264, D288, D312，D336)	1
CK	Stage VI	Further increase of TS to 20%	55℃	20	24	-	342-480	5 SRTs	4 (D360, D384, D408，D432)	1	1	1
R1			55℃	20	24	Fe2O3	342-480	5 SRTs	4 (D360, D384, D408，D432)	1
R2			55℃	20	24	FeCl3	342-480	5 SRTs	4 (D360, D384, D408，D432)	1
* The final concentration of Fe2O3 and FeCl3 is 75 mmol/L and 5 mmol/L with iron, respectively.

## Sheet: S2
Table S2. The detail information of the ARGs-carrying contigs (ARC) detected in this study.
ARCs	Contig_length	plasflow	ARGs	ICE	MGEs	CAT	Taxator-tk	D0	CK-D6	R1-D6	R2-D6	CK-D24	R1-D24	R2-D24	CK-D45	R1-D45	R2-D45	CK-D54	R1-D54	R2-D54	CK-D75	R1-D75	R2-D75	CK-D90	R1-D90	R2-D90	CK-D102	R1-D102	R2-D102	CK-D129	R1-D129	R2-D129	CK-D171	R1-D171	R2-D171	CK-D183	R1-D183	R2-D183	CK-D216	R1-D216	R2-D216	CK-D240	R1-D240	R2-D240	CK-D264	R1-D264	R2-D264	CK-D288	R1-D288
ARC4417	10972	plasmid.Proteobacteria	floR	ICEberg|1017,ICEberg|1028	IncQ1_1	Bacteria	Bacteria	143.951	71.9538	83.3864	122.706	44.6307	43.819	56.2874	35.4228	29.4133	31.5916	27.4534	21.8899	28.1608	21.1397	27.7724	38.8483	27.4585	32.822	27.9157	19.5549	29.3266	16.6841	24.8125	16.9648	19.702	37.9818	34.6447	28.654	176.642	169.733	144.815	246.824	193.157	76.3625	184.009	100.521	77.6255	111.173	36.2066	56.946	16.9265	55.7342
ARC4182	11800	plasmid.Proteobacteria	sul2	ICEberg|1019,ICEberg|12,ICEberg|44	IncQ1_1,IS91	Bacteria	Bacteria	106.341	50.9691	60.5065	92.4204	31.1932	27.0933	34.7462	25.3445	14.4344	17.1425	19.8221	15.663	17.1129	13.2448	17.4054	28.3121	15.6553	20.1375	23.2183	10.4248	16.3613	16.933	12.6073	14.5814	11.8538	16.9301	23.5235	15.9575	196.918	194.197	171.544	242.459	187.711	80.1196	181.15	98.7334	79.8266	118.03	29.745	53.5694	18.8866	47.0729
ARC2594	6542	plasmid.Proteobacteria	floR	ICEberg|12,ICEberg|12,ICEberg|44	IncQ1_1,IS91	Bacteria	Bacteria	140.155	69.8063	75.3723	116.331	39.6671	31.7649	42.373	25.2684	20.8971	17.4024	19.0105	19.6472	11.1567	10.043	22.9817	18.4899	10.2339	16.018	16.5371	6.778	14.6413	14.0825	13.6441	11.2376	11.8568	22.9851	37.8357	25.9561	148.932	131.657	120.078	240.279	215.228	68.9399	194.1	92.6059	101.451	115.674	30.9718	49.1502	23.552	53.229
ARC4368	6654	plasmid.Proteobacteria	APH(6)-Id	ICEberg|1016	IncQ1_1,tniB			5479.43	2945.32	1949.82	1508.55	1416.54	1307.42	825.446	1555.26	822.826	617.012	1627.45	1304.5	608.777	920.371	763.585	568.56	536.246	562.507	1240.31	1176.29	1201.74	406.732	1254.03	776.215	856.901	1647.09	1366.26	1090.76	1980.16	1893.57	1414.3	2881.52	2896.21	1889.6	2289.33	1710.22	1881.28	1974.24	1250.87	1056.51	755.243	1448.48
ARC5214	1926	plasmid.unclassified	catB3,AAC(6')-Ib7		intI1	Bacteria;Proteobacteria;Gammaproteobacteria	Bacteria	183.632	83.6857	114.689	67.6218	108.24	84.2731	42.1741	43.8971	42.4721	42.7495	73.4587	59.4283	46.7382	68.7424	89.9099	53.234	45.0607	72.7995	51.7941	83.1787	52.0628	62.7427	44.0274	52.7892	46.2157	72.4965	55.9961	93.4021	61.8695	77.7735	49.3137	52.9108	39.9546	29.3933	28.5162	38.0228	23.4286	33.6776	10.7686	28.4569	120.712	17.6392
ARC4973	1836	plasmid.Proteobacteria	dfrA16,ANT(3'')-IIa	ICEberg|1010,ICEberg|71,ICEberg|961	intI1			253.987	127.618	156.792	134.181	107.632	81.7068	59.6909	50.8601	51.8781	61.4544	52.2017	51.6105	50.7961	51.5087	101.629	72.1574	72.2549	78.7798	76.5253	71.6746	48.9089	65.8183	72.1144	70.712	59.5626	60.8402	79.9263	110.801	65.8568	74.5256	135.794	74.931	86.0918	55.5014	29.9141	29.0085	40.9618	23.5523	25.1999	20.8963	206.053	39.7833
ARC2582	1372	plasmid.Proteobacteria	dfrA1,AAC(6')-Ib7	ICEberg|12	intI1			84.7501	45.6855	33.2385	29.7361	31.6555	39.4339	22.5538	15.6355	13.8846	17.7811	23.2853	12.3086	21.8702	18.1391	37.1795	31.9069	30.7242	24.742	38.9141	22.9361	25.089	26.1617	43.3721	35.3424	31.5117	36.0109	27.0614	55.1426	45.9804	45.1408	56.2462	31.5671	18.1907	11.0032	20.816	25.8793	23.2963	35.4572	18.6054	22.6369	150.403	21.0475
ARC2009	1294	plasmid.Actinobacteria	aadA9		intI1	Bacteria	Bacteria	78.6263	56.5126	48.4579	37.5917	39.4372	47.5124	20.9241	25.3546	34.6388	30.6361	28.2159	31.9013	37.603	35.3877	49.7945	36.501	38.325	37.6392	40.174	43.1102	28.9144	32.3617	33.3402	29.0111	32.4285	39.8416	25.9599	33.7807	24.376	38.9573	38.2286	19.6882	19.2872	29.1661	10.1865	30.8692	20.3416	9.74673	11.0964	14.1185	83.9871	19.6907
ARC4487	1311	plasmid.Proteobacteria	aadA9		intI1	Bacteria	Bacteria	60.9767	54.6415	46.7425	31.1197	43.0669	36.5791	23.6032	29.8385	17.9496	34.1156	26.9797	28.6251	33.4038	28.095	34.8137	37.7852	26.4796	33.7738	19.2907	37.0959	29.6811	23.7284	30.6384	21.4762	27.1583	26.2166	21.5775	39.7547	25.3966	26.3672	30.1863	11.6597	22.2099	17.2728	13.4059	30.4689	15.7755	6.87167	9.73556	8.36126	104.934	12.9569
ARC3122	1290	plasmid.Actinobacteria	aadA9		intI1	Bacteria	Bacteria	63.8472	67.0999	51.9223	38.9247	54.71	37.1746	19.9895	30.3242	27.797	31.519	27.4189	26.9093	26.4037	20.8355	52.0301	33.0421	29.794	54.9177	32.6745	34.3734	33.6448	31.5346	48.4356	24.2509	28.5862	29.9739	31.5226	37.7953	23.0932	32.379	33.7455	11.8496	27.4082	20.4796	18.7332	22.3635	24.7771	8.38025	8.65729	7.08114	98.1111	13.1679
ARC893	1328	plasmid.Actinobacteria	aadA9		intI1	Bacteria	Bacteria	195.181	153.959	112.678	132.338	90.7544	76.8513	44.6603	48.4607	66.6602	66.5922	42.0994	55.1044	48.243	59.9682	74.8011	72.868	63.4844	77.7967	52.8993	66.7796	59.7292	59.4626	53.771	55.3589	55.5364	63.085	45.2653	67.0976	60.6993	96.5265	83.4397	57.5524	73.6073	49.734	31.4314	46.7893	33.9786	25.7781	20.4232	37.144	176.105	20.4657
ARC5040	4237	plasmid.Proteobacteria	APH(6)-Id,APH(3'')-Ib	ICEberg|1010,ICEberg|1017,ICEberg|43,ICEberg|44	intI1,tnpA		Bacteria	641.772	312.075	352.492	303.683	226.536	182.542	146.064	129.851	99.1769	118.274	113.102	111.599	104.123	120.763	171.401	202.56	139.578	192.98	199.294	113.431	170.607	117.472	231.383	231.471	258.7	238.286	183.185	271.807	154.681	179.146	255.92	177.38	206.164	95.31	117.181	101.085	101.174	80.3709	40.2902	55.1918	450.337	64.9474
ARC5068	1924	plasmid.Proteobacteria	AAC(6')-IIa	ICEberg|1010	intI1_	Bacteria	Bacteria	235.445	110.146	111.845	116.626	94.2441	72.2178	60.9815	55.0924	61.736	56.5303	65.2327	50.7128	39.6212	53.2919	68.3746	71.8508	45.752	52.9304	74.4857	58.7316	57.562	52.8582	59.5375	44.7142	44.281	85.9697	67.0814	96.9945	38.2532	64.3796	65.82	56.9382	73.5064	41.1934	39.9642	25.3749	30.2934	30.9032	15.7551	12.3442	141.573	29.1349
ARC1774	1400	plasmid.Actinobacteria	aadA9	ICEberg|1010	intI1_	Bacteria	Bacteria	124.583	69.2898	81.4344	67.2494	59.718	56.2112	32.2331	41.4617	27.2138	41.3856	43.1942	44.899	43.4449	36.2636	59.4481	64.1833	32.7665	61.145	44.1573	46.9981	39.5533	40.1669	59.5065	42.4564	35.4229	58.3063	35.3602	38.4283	28.7888	50.4107	52.2946	23.6568	41.596	18.8705	21.9689	23.7766	30.8881	15.4436	11.3958	13.0495	124.795	15.7732
ARC3984	1410	plasmid.Proteobacteria	aadA9	ICEberg|1010	intI1_	Bacteria	Bacteria	669.178	328.115	363.856	324.959	310.334	220.634	168.252	179.885	109.672	136.974	131.9	152.372	156.443	137.672	205.641	189.55	179.377	171.667	180.359	158.254	181.504	158.679	183.584	149.762	119.043	254.423	136.676	253.974	152.866	206.342	261.022	187.912	207.98	123.127	113.74	110.171	125.343	51.1136	75.8105	66.0806	557.105	93.9682
ARC1344	1427	unclassified.Proteobacteria	tetC,tetD	ICEberg|38,ICEberg|60,ICEberg|60	IS10	Bacteria		5.94151	0	4.99335	0	3.04354	1.72336	0	0	0	0	0	1.97236	0	1.3952	6.58488	0.807294	2.60648	0	0	3.0071	0	0	0	0	0	0	4.95588	1.17816	0	2.01865	12.4796	0	1.45746	10.5791	1.53952	6.22046	0	0	0	0	0	0
ARC2236	4628	unclassified.unclassified	mphA	ICEberg|1019	IS91	Bacteria		84.0107	29.0224	53.8878	63.0644	35.1917	27.1005	30.9237	24.5396	17.1911	15.1551	15.2854	20.272	12.9671	6.88313	9.86188	11.9482	8.8405	10.8429	25.1978	12.6719	7.76117	11.1166	10.6078	5.40772	6.04473	30.1703	69.5284	42.5032	21.9613	13.6935	6.84084	35.2312	18.8746	3.26197	14.7156	4.79505	2.84378	11.2902	5.5157	5.5266	0.89176	2.93631
ARC5628	3406	chromosome.Proteobacteria	cat_chloramphenicol acetyltransferase		IS91	Bacteria	Bacteria	49.0747	14.0213	28.4518	20.7316	25.184	19.4949	11.7349	16.3014	6.90895	10.147	11.3897	4.13177	7.85732	6.13768	9.85302	8.45573	5.82414	2.16664	13.2003	7.13928	3.51524	9.83584	6.98844	4.59244	4.48006	11.9831	9.86265	20.238	11.8333	14.8006	11.038	14.2118	12.8232	6.0944	4.51504	0.651541	2.20804	3.70296	1.40524	1.60916	2.42341	2.99235
ARC2225	2712	chromosome.Proteobacteria	tet(59)	ICEberg|38,ICEberg|38,ICEberg|446	IS91	Bacteria	Bacteria	50.0209	2.75147	19.9682	17.9365	5.20471	2.267	1.42624	3.72236	1.65275	0.749623	0.420715	2.07564	2.39224	4.03768	6.43469	2.97347	8.68601	15.7823	9.32526	12.6582	6.62218	11.0293	10.4224	5.76764	7.97089	55.4457	87.3574	96.7083	13.5692	12.215	4.37768	14.091	3.83444	2.08744	29.1623	4.90962	4.85289	14.616	7.05936	9.43108	0.50726	4.38443
ARC5683	2435	chromosome.Proteobacteria	tet(59)	ICEberg|38,ICEberg|38,ICEberg|446	IS91	Bacteria	Bacteria	41.2859	3.06447	17.5577	9.66623	5.35088	4.03982	2.11798	1.03645	0.460191	1.6698	0.937149	3.85293	1.99829	2.45291	5.51284	5.20415	6.61913	13.9409	8.07806	9.9862	3.68775	8.35311	8.5533	5.139	14.622	37.0519	58.8126	65.5924	10.0752	14.196	3.25045	12.5552	4.27063	1.54994	18.0443	10.9363	5.40494	16.2787	4.58641	6.00225	1.69489	2.0928
ARC5383	1025	plasmid.Proteobacteria	dfrA16	ICEberg|961	IS91	Bacteria	Bacteria	48.4488	23.2959	31.9779	47.4573	14.8302	15.5952	12.5788	13.5421	5.46618	13.8837	11.1315	8.23774	2.37357	1.94239	6.54817	2.24782	4.8383	5.75967	2.74147	0	4.38033	2.33456	1.45138	0	0	2.09573	1.72489	16.4023	10.2577	2.81035	7.72181	4.97103	2.02907	14.7282	2.14331	0	0	1.75781	0	0	6.71067	1.65722
ARC2017	3912	plasmid.Proteobacteria	mphF		IS91	Bacteria	Bacteria	517.988	347.157	427.312	566.772	437.977	392.9	387.917	331.921	234.884	239.311	224.288	240.303	160.453	33.0806	70.6875	38.8715	33.5941	41.8779	37.3519	36.5638	41.7001	24.1616	60.4648	46.7816	32.8299	59.3041	45.6464	42.1169	47.9302	30.1905	22.2555	49.4943	45.7215	20.7421	20.7784	3.4036	14.8989	15.1988	4.89391	9.80716	3.51658	9.55277
ARC2636	2757	plasmid.unclassified	tetA(P),tetB(P)	ICEberg|105,ICEberg|440	IS91	Bacteria	Bacteria	202.529	339.402	469.348	405.805	357.595	414.779	469.057	714.927	557.641	489.625	461.441	339.953	191.197	983.918	999.6	766.752	737.952	907.926	909.661	945.283	687.236	662.675	822.882	546.358	352.374	1365.08	960.637	990.936	146.189	62.6901	46.6508	268.904	126.734	47.2276	98.8082	45.8801	29.324	52.9351	13.8883	24.5182	9.48062	19.716
ARC5496	3814	plasmid.Proteobacteria	tetA(P),tetB(P),tetM	ICEberg|440,ICEberg|812	IS91	Bacteria;Firmicutes;Clostridia;Clostridiales;	Bacteria;Firmicutes;Clostridia;Eubacteriales	18.7368	66.1287	84.445	61.3014	52.9511	39.6548	68.6242	60.8772	63.1677	63.9636	52.6514	33.7	32.3198	31.0596	47.1626	41.6825	44.8595	54.9501	59.6777	54.3798	43.1639	43.2909	41.7357	31.579	36.0073	118.276	70.9243	79.786	160.35	114.424	245.912	103.536	32.7184	42.0554	62.7847	45.9656	71.4792	183.766	133.858	273.034	15.1492	227.141
ARC5382	3324	plasmid.unclassified	tetA(P),tetB(P)	ICEberg|440	IS91	Bacteria;Firmicutes;Clostridia;Clostridiales;	Bacteria	36.0742	162.08	163.347	157.198	101.261	71.7649	113.65	90.3511	88.3238	94.1873	87.53	74.5131	58.3099	72.7737	96.5186	73.82	83.1764	80.3672	98.063	92.9486	100.404	79.1881	83.2447	62.5862	45.5233	170.609	105.847	108.744	27.9408	19.0654	7.73865	47.5194	22.5249	18.1665	29.7413	14.0199	7.35317	8.6727	3.35978	9.89315	6.20798	4.59925
ARC238	2735	plasmid.Proteobacteria	sul2	ICEberg|1019,ICEberg|12	IS91	Bacteria;Proteobacteria;	Bacteria;Proteobacteria	140.386	67.1168	96.3963	101.55	59.1523	59.3455	69.2982	46.1382	34.0062	33.0777	45.8895	34.6461	29.0586	14.923	22.5774	23.5877	20.3991	25.3631	54.4536	31.3794	22.9827	31.4973	12.5105	19.4451	20.922	67.5462	63.9974	73.7655	35.8802	35.2835	11.5757	42.849	27.3758	4.13978	22.491	7.3025	8.24928	23.0572	2.33333	11.3557	2.01198	11.1794
ARC2904	1120	plasmid.unclassified	sul3	ICEberg|440	IS91	Bacteria		59.4795	129.252	132.331	156.915	95.0059	75.7534	108.211	143.088	114.058	111.632	116.135	72.8771	60.8228	143.099	143.826	121.372	119.553	133.096	151.791	148.146	169.705	137.807	116.888	103.348	76.0684	270.434	217.844	217.66	35.986	16.7178	1.76671	36.3951	18.5696	10.1092	21.5766	13.8697	5.03611	12.8697	7.12239	6.52477	2.45659	7.58328
ARC4095	1991	unclassified.unclassified	aadA13	ICEberg|440,ICEberg|71	IS91	Bacteria	Bacteria	260.373	165.655	306.35	244.318	291.214	302.001	384.012	392.317	232.443	279.777	235.531	137.123	165.371	283.992	237.326	158.539	387.948	419.572	333.08	199.003	211.976	289.65	320.546	205.834	123.263	632.246	445.776	441.631	80.9731	34.7236	3.97531	97.2485	30.2934	21.7992	12.1375	10.0313	7.55459	12.6693	4.80788	0.917596	9.67335	5.119
ARC5677	3893	plasmid.Proteobacteria	Tet(X6)	ICEberg|1019	IS91	Bacteria;Proteobacteria;	Bacteria;Proteobacteria	275.659	137.241	204.998	238.617	150.052	127.289	138.437	131.925	72.536	104.965	103.166	99.0483	67.7024	34.0092	58.9638	30.7755	33.4396	42.8406	58.4667	51.0717	49.9768	31.963	32.4817	26.9202	19.2715	98.219	64.4894	67.8023	108.482	83.244	42.6951	84.4201	32.0544	15.996	54.7388	18.2412	11.108	61.0921	8.60614	15.4865	8.481	23.9985
ARC688	1353	plasmid.unclassified	ANT(6)-Ia	ICEberg|440	IS91	Bacteria	Bacteria	197.842	300.023	472.928	420.992	349.89	417.144	438.351	664.981	557.384	453.776	446.947	343.239	174.422	992.53	930.634	807.172	718.414	922.856	929.401	876.409	647.094	638.466	789.462	556.077	391.91	1395.57	1014.02	963.015	158.011	57.4845	30.7117	176.999	99.9164	20.9207	110.413	50.8453	20.8442	45.2769	24.7625	14.8531	6.10061	13.8102
ARC4601	1616	unclassified.unclassified	tetB(P)	ICEberg|440	IS91	Bacteria	Bacteria	175.387	279.824	374.795	320.433	285.555	359.908	390.946	616.103	557.509	402.57	480.821	352.401	170.625	1074.32	1011.77	815.531	740.359	814.676	844.22	912.573	621.427	634.509	808.273	542.044	317.898	1393.09	955.119	969.625	132.295	48.129	37.958	208.1	109.395	49.0446	107.397	67.2886	26.7595	50.1726	22.707	24.8716	6.81034	15.7672
ARC2778	1615	chromosome.Proteobacteria	sul2	ICEberg|1019,ICEberg|1035,ICEberg|440	IS91	Bacteria	Bacteria	389.99	147.853	243.547	265.25	172.112	141.616	146.895	117.984	91.5881	90.6343	114.451	84.8145	51.7214	45.613	70.6513	59.9187	42.2227	79.5075	83.5173	42.5127	66.722	55.5632	39.6096	49.3953	47.2418	61.185	72.253	85.3631	73.7837	50.8343	44.1075	75.7197	52.7998	21.0321	69.3755	19.2372	20.9552	46.8567	10.8666	23.7558	3.40728	16.8288
ARC4365	2221	unclassified.unclassified	tetA(P),tetB(P)	ICEberg|440	IS91	Bacteria	Bacteria	239.408	439.453	585.184	516.457	468.827	553.08	599.091	948.256	705.841	599.55	641.64	445.65	242.451	1287.7	1211.82	968.911	952.887	1112.42	1095.03	1170.19	828.157	875.931	1068.36	707.087	456.307	1840.56	1252.97	1360.28	184.625	99.2196	45.4365	433.594	191.03	51.828	186.948	62.9475	43.1731	88.4246	32.3249	18.0966	7.4328	16.0611
ARC2853	1810	unclassified.Proteobacteria	sul2	ICEberg|1019,ICEberg|1035,ICEberg|440	IS91	Bacteria	Bacteria	395.487	183.045	243.291	273.084	173.965	160.326	145.316	142.92	100.294	90.9785	116.619	80.8604	59.5907	38.4989	77.131	52.1904	57.5383	79.096	85.3871	62.4308	65.3217	58.8315	46.8491	59.6291	62.5258	43.912	76.1904	93.8149	71.6436	50.9279	50.2877	87.2677	70.0926	36.4899	65.5426	23.2949	23.8914	42.8041	9.6959	22.2058	5.32034	21.5851
ARC4661	2204	unclassified.Proteobacteria	floR	ICEberg|1035,ICEberg|12,ICEberg|12	IS91	Bacteria	Bacteria;Proteobacteria	341.823	142.874	206.265	243.489	135.476	118.276	119.923	105.92	78.8057	68.719	88.5243	77.0472	52.9854	26.1966	63.9517	52.7917	42.1897	69.6439	56.7357	41.5354	49.5702	42.343	35.0991	36.9045	32.309	51.6564	85.0313	77.044	93.0247	50.9727	38.6047	94.7857	73.6045	24.8296	64.7903	30.2062	19.6204	47.4146	10.8581	21.5519	8.11431	16.9557
ARC810	2141	unclassified.Proteobacteria	sul2	ICEberg|1019,ICEberg|12,ICEberg|44	IS91		Bacteria	329.253	151.958	198.356	227.201	129.827	115.438	113.817	120.235	73.7972	96.3789	85.267	72.3031	84.4682	52.5401	75.8652	88.7816	57.3291	75.8293	110.904	54.7832	67.8054	67.6187	50.7237	58.4469	47.5139	49.1631	71.8434	70.6732	79.3924	44.3999	42.5132	79.7257	77.7131	22.9161	64.6446	21.7665	23.7104	36.1865	11.9228	24.746	8.35308	13.4877
ARC1154	3259	plasmid.Proteobacteria	sul2	ICEberg|1019,ICEberg|12,ICEberg|12	IS91	Bacteria	Bacteria	498.388	239.955	309.158	353.89	215.89	178.086	203.348	175.401	117.936	119.458	134.439	118.605	99.5362	63.8398	83.6153	92.6132	65.4335	79.7057	114.677	59.6904	81.2827	96.1867	58.8857	79.6731	63.5991	81.7329	111.755	100.596	76.891	61.4307	52.8223	90.6805	64.4552	30.6884	57.2984	22.4707	21.9226	51.4155	14.1967	22.4233	10.9751	21.8912
ARC4859	3365	unclassified.Proteobacteria	sul2	ICEberg|1019,ICEberg|12,ICEberg|12	IS91	Bacteria	Bacteria	670.22	219.535	312.125	320.359	192.311	147.628	175.486	148.125	116.219	109.352	126.474	104.274	91.5807	59.1663	93.7469	90.7228	64.8461	85.5285	106.054	62.0609	61.8214	65.4231	52.6098	70.1907	57.8168	68.9443	87.7437	71.946	109.36	114.283	79.9718	137.036	103.835	42.6198	85.5253	30.9956	28.4956	51.9376	14.6977	38.0046	8.58527	16.6584
ARC2377	3271	plasmid.Proteobacteria	floR	ICEberg|1028,ICEberg|1035,ICEberg|12,ICEberg|16	IS91	Bacteria	Bacteria	502.114	229.038	291.469	354.51	179.581	186.078	201.814	151.996	118.531	137.355	126.969	101.821	110.08	81.2569	103.417	116.927	98.5483	119.12	116.833	83.5224	86.475	69.1321	73.6782	81.7718	61.0333	103.762	90.8057	90.9749	98.038	64.2876	50.2089	116.829	90.2878	42.6908	85.9682	34.6	24.1413	49.5744	12.6814	24.5751	9.25256	24.4075
ARC211	4222	plasmid.Proteobacteria	floR	ICEberg|12,ICEberg|12,ICEberg|12	IS91	Bacteria	Bacteria	388.153	199.716	232.566	254.959	175.134	148.824	126.734	122.243	80.685	84.5067	108.639	96.4409	55.1276	42.9124	61.046	59.756	45.5166	69.5658	78.5365	54.5454	61.6794	58.9445	55.6729	44.0876	40.9608	93.618	95.0587	101.941	87.9917	60.3823	47.8041	104.996	81.2806	33.5217	72.3277	22.6015	30.2819	55.4779	11.7143	26.3958	34.8647	19.312
ARC838	4184	plasmid.Proteobacteria	floR	ICEberg|12,ICEberg|12,ICEberg|12	IS91	Bacteria	Bacteria	434.522	191.186	234.338	279.402	173.092	142.535	151.921	120.639	87.3099	83.0877	99.8084	76.239	59.5048	43.778	70.9046	60.2987	44.4484	64.2009	76.8992	42.7335	56.1587	54.3325	50.134	49.7219	44.0681	76.4988	99.3026	89.2052	100.937	69.1925	49.657	110.212	74.5625	33.3751	88.2116	28.1106	35.4999	73.207	14.4899	27.0722	11.8367	23.1413
ARC3149	3676	plasmid.Proteobacteria	floR	ICEberg|1028,ICEberg|1035,ICEberg|12	IS91	Bacteria	Bacteria;Proteobacteria	394.734	190	251.603	288.133	151.525	150.859	170.46	135.25	111.264	104.525	109.566	91.3686	99.2755	60.1183	86.9112	102.791	77.9099	85.5195	88.6728	77.0442	96.0828	64.1193	60.2997	62.9759	66.0702	86.486	75.5107	91.471	78.1794	61.5147	58.1341	119.205	95.6164	29.2605	71.118	38.6359	35.2911	58.3266	20.8324	23.8555	12.3498	21.2563
ARC4476	3000	plasmid.Proteobacteria	floR	ICEberg|12,ICEberg|12,ICEberg|12	IS91	Bacteria	Bacteria;Proteobacteria;Gammaproteobacteria	431.598	195.006	273.145	279.832	166.849	156.162	145.693	131.656	91.5129	95.8888	111.055	85.6878	68.1215	47.7827	81.8849	63.7445	50.0058	66.4162	77.2753	55.3079	57.3701	55.436	60.9942	53.1823	52.5591	88.0732	88.9898	104.237	102.805	82.0974	57.3827	128.232	83.1919	32.7088	87.8756	31.8078	43.8701	67.2655	14.3587	27.404	20.6353	31.7082
ARC5018	3048	plasmid.Proteobacteria	floR	ICEberg|1028,ICEberg|12,ICEberg|12,ICEberg|16	IS91	Bacteria	Bacteria	578.191	286.924	373.575	394.347	207.681	218.25	221.232	189.199	154.409	157.742	144.494	132.356	127.446	102.552	134.766	144.001	110.233	116.698	121.232	101.365	93.7837	90.284	106.401	92.3731	73.008	133.201	117.171	115.282	92.5625	69.4636	55.1806	127.048	92.7994	34.0511	94.4201	38.5876	38.2445	60.886	17.7966	32.9663	16.2483	26.1932
ARC4121	4050	plasmid.Proteobacteria	floR	ICEberg|1028,ICEberg|12,ICEberg|12	IS91	Bacteria	Bacteria;Proteobacteria;Gammaproteobacteria	529.049	252.417	319.153	375.822	214.207	214.956	217.434	174.794	122.294	149.838	151.004	118.837	117.34	85.0453	119.985	101.263	95.2054	112.242	104.421	90.767	101.252	81.2411	84.8519	88.0578	72.2138	119.34	108.7	110.007	93.892	72.1931	46.4143	133.988	85.7596	41.4685	90.5878	24.1093	38.5314	61.8379	19.6965	25.7124	14.6061	26.4235
ARC5094	1316	chromosome.Proteobacteria	Erm(42)	ICEberg|440	IS91,intI1	Bacteria	Bacteria	43.2578	21.5467	27.0726	25.0397	33.0025	7.4749	7.83783	10.5476	2.55448	9.26889	15.6061	7.12908	7.39487	3.02575	7.1403	7.87848	3.76843	3.36455	5.33817	2.17382	11.3724	4.54582	3.39133	1.18859	7.73004	6.52926	8.06083	16.608	34.6212	17.5113	15.0358	3.87181	6.32157	1.43393	11.6856	3.37257	0	8.21468	1.21232	0	1.04536	3.87231
ARC2688	2946	unclassified.Proteobacteria	sul2	ICEberg|1019,ICEberg|1027,ICEberg|12	IS91,tniB	Bacteria	Bacteria	392.228	223.91	267.025	286.559	158.481	153.181	155.804	136.639	93.9511	108.688	114.64	94.5831	93.0442	53.7271	81.5632	83.6829	53.8683	93.685	112.076	58.2638	72.6461	74.3218	53.0226	68.4928	55.6807	59.0625	94.2218	73.0477	79.7069	52.3125	40.9713	82.1545	64.2436	22.4191	52.2004	27.1179	16.5933	32.4144	10.2895	19.8445	6.53755	15.5681
ARC5635	1183	plasmid.unclassified	sul2	ICEberg|440	IS91,tnpA	Bacteria	Bacteria	149.483	252.307	360.191	318.34	269.839	348.202	349.85	621.873	520.026	405.564	447.519	310.086	159.726	1003.05	914.586	676.793	692.745	711.134	736.351	877.813	630.019	544.121	675.296	457.487	338.589	1191.18	890.73	845.593	115.54	43.8301	23.4167	217.509	86.1455	23.9271	90.9954	43.1449	19.0717	33.5068	16.1834	6.17729	8.14017	12.923
ARC2618	2030	plasmid.unclassified	sul2	ICEberg|440	IS91,tnpA	Bacteria	Bacteria	262.53	466.833	668.324	503.211	505.45	604.513	586.864	1032.5	853.949	629.422	678.967	504.68	268.06	1640.81	1532.82	1216.7	1121.33	1296.33	1311.57	1417.69	988.648	969.545	1197.46	818.307	526.802	2097.33	1430.08	1571.92	210.629	80.8842	58.4841	411.641	194.661	59.4932	187.223	85.2678	42.6043	63.9045	29.8649	34.1988	13.5536	19.2458
ARC1963	1350	plasmid.unclassified	sul2	ICEberg|440	IS91,tnpA	Bacteria	Bacteria	244.038	432.242	616.489	541.648	417.423	543.765	572.077	1101.11	1002.7	545.139	853.622	629.628	245.694	2083.12	1916.12	1572.71	1318.79	1480.29	1510.12	1625.33	1060.93	980.211	1526.23	924.606	551.023	2469.55	1669.79	1765.92	158.362	70.415	35.1771	422.722	163.303	43.3322	185.515	90.4098	30.6395	50.716	27.1812	31.1256	16.3045	13.8409
ARC1036	3921	unclassified.Proteobacteria	sul2	ICEberg|1019,ICEberg|12,ICEberg|12	IS91,tnpA	Bacteria	Bacteria	419.803	205.533	261.323	282.135	154.795	148.646	145.669	138.385	97.1672	101.882	104.175	93.077	76.733	60.424	111.608	103.713	69.5636	108.407	87.0738	79.1613	65.6509	81.1676	60.3261	80.1839	66.4821	100.257	110.472	92.1872	84.0205	59.875	58.5388	79.269	59.4076	31.7636	52.1068	32.826	35.963	44.1133	17.9032	26.0924	46.3124	26.8596
ARC4261	1972	plasmid.Firmicutes	cat_chloramphenicol acetyltransferase	ICEberg|440	ISCR20-transposase			10.4415	64.3274	46.9735	58.883	72.6791	91.0368	49.6899	160.614	80.1216	72.1645	61.9091	40.9149	30.0207	97.9319	138.866	89.38	68.5292	89.0638	107.584	88.4918	85.0003	76.4472	110.141	88.0448	49.0066	210.238	132.69	82.6978	23.9928	6.5734	4.01362	41.3412	6.32798	14.3538	10.0264	3.37599	2.86027	6.39567	0.809034	4.63219	2.09283	0
ARC5106	1756	chromosome.Firmicutes	tetA(P)		ISCR20-transposase	Bacteria;Firmicutes;Clostridia;Clostridiales;		1.37952	30.5958	41.3896	25.9142	29.0614	41.3141	16.8875	57.4888	33.1831	34.1531	26.6402	23.5081	9.23657	62.9257	39.7514	35.4262	36.0082	36.1414	38.4056	39.9137	29.83	21.122	30.4988	30.286	15.207	70.9518	51.3488	38.297	4.98964	3.28088	1.12683	4.35248	2.36879	1.07463	0	0	0	4.10422	0.908551	0	0	0
ARC1846	1002	unclassified.unclassified	cat_chloramphenicol acetyltransferase		qacEdelta			0	4.46825	1.42226	3.13204	6.50169	6.13583	7.72049	3.77808	5.59165	10.1446	4.55481	1.87263	2.42806	6.9544	2.67939	2.29942	6.18669	1.47297	5.6088	0	1.49362	7.16443	0	0	0	10.7192	0	0	0	0	0	0	0	0	0	0	0	1.79816	0	0	0	0
ARC1888	1003	plasmid.Proteobacteria	aadA16,qacE	ICEberg|1010	qacEdelta	Bacteria;Proteobacteria;	Bacteria;Proteobacteria	3.62279	4.46379	9.94588	7.82229	4.33014	1.22594	0	1.2581	4.46886	1.01345	3.4127	0.935381	0.808545	6.94747	6.6918	0	8.65274	11.772	2.80161	9.98268	7.46068	4.77153	1.48321	6.23802	5.07115	8.56681	1.76272	3.35242	0	0	1.97279	2.54003	4.14715	3.76281	2.19032	0	1.87452	0	0	0	5.48629	6.7743
ARC2366	1182	unclassified.unclassified	qacL,dfrA12		qacEdelta		Bacteria	17.4202	5.0504	12.0567	10.6203	5.51158	6.24173	5.45399	4.27032	2.84408	4.29987	0.965296	2.38119	4.1166	2.52658	4.54273	0	3.14673	1.24866	3.566	3.6304	2.53234	0	0	2.64667	6.45478	5.4521	1.49578	1.42237	5.93016	3.6556	3.34808	2.15538	7.03823	1.59649	0	0	0	0	4.04928	1.54563	5.81932	2.8742
ARC3279	2056	plasmid.Proteobacteria	tet(G)		qacEdelta		Bacteria	21.7972	10.1622	10.3971	12.9745	11.0902	9.56903	4.38972	8.59256	4.9052	4.44961	6.10446	10.4953	4.33885	3.87343	2.61163	4.48252	3.01511	2.87143	1.36674	2.78283	4.36754	2.90968	0.723572	1.52158	4.32935	2.08962	0.859927	0	11.9324	4.90376	7.69927	3.71739	4.0463	1.83565	1.06853	1.07935	1.82894	2.62902	3.10392	0.888587	2.00733	2.47858
ARC1458	2185	plasmid.Proteobacteria	tet(G)		qacEdelta		Bacteria	19.956	13.6604	9.78331	13.6448	12.4231	8.44133	8.26111	6.93023	3.58991	5.11733	7.83281	5.58189	8.53654	0.911188	3.0718	6.32682	2.26968	2.02643	0.643023	0.654634	0.684948	2.19032	1.36171	1.43175	1.16393	0	0.809157	0	8.01997	7.25097	7.24472	2.33195	2.85556	0.863638	6.03265	0	0	0	0	0	3.77763	0
ARC2452	1069	unclassified.unclassified	cat_chloramphenicol acetyltransferase		qacEdelta			0	2.79213	5.33247	1.46787	11.1727	11.5025	7.23661	11.8043	7.33766	11.4105	6.404	0	3.0345	3.72487	0	2.1553	2.31958	1.38065	11.8289	1.33805	0	1.11923	0	0	0	2.00947	0	0	0	0	0	0	0	0	0	0	0	1.68546	0	0	0	0
ARC5039	1130	unclassified.unclassified	cat_chloramphenicol acetyltransferase		qacEdelta			0	5.28281	2.5223	1.38863	14.413	4.35264	9.12795	7.81695	4.95826	16.1918	5.04858	0	0.717673	4.40475	5.93972	2.03895	4.38872	2.61224	8.70357	2.53164	1.32444	7.4117	2.63303	2.76847	0	5.70299	1.56461	1.48782	0	0	1.75107	2.25456	0	0	0	1.96385	0	0	0	0	0	0
ARC3494	1163	plasmid.Proteobacteria	aadA16,qacE	ICEberg|1010	qacEdelta	Bacteria;Proteobacteria;Gammaproteobacteria;Enterobacterales;Enterobacteriaceae	Bacteria;Proteobacteria	10.4146	10.2658	11.0283	5.39691	3.73442	4.22913	3.32585	2.17004	4.81757	3.49609	1.96213	5.64687	5.57848	6.84762	4.61694	1.9811	4.26419	8.88341	7.24852	7.37941	6.43427	2.05754	14.0708	6.72478	1.09337	1.84706	6.08086	1.4456	6.02704	4.95376	6.80555	4.38118	3.57661	0	7.55594	1.90813	4.84991	3.09846	1.37181	3.14176	7.09727	1.46058
ARC5310	1112	plasmid.Proteobacteria	aadA16,qacE	ICEberg|1010	qacEdelta	Bacteria;Proteobacteria;	Bacteria;Proteobacteria	18.5168	6.71041	11.5341	12.7	15.6228	3.31732	8.11624	7.94348	9.06933	10.0552	9.23455	5.90586	16.7737	9.8473	10.8645	9.32381	8.91952	9.29083	13.8984	7.71786	10.767	7.53167	5.35131	8.43984	9.14814	11.5906	11.1296	7.55952	7.87933	7.77143	12.4559	2.29106	3.74064	3.39397	17.7806	5.98691	1.69078	1.62028	2.86945	1.64293	19.7941	0
ARC5708	1007	plasmid.Proteobacteria	sul1		qacEdelta	Bacteria	Bacteria;Proteobacteria;Gammaproteobacteria	69.7624	13.3382	12.7368	28.0484	17.2518	20.7582	5.12144	11.278	6.67666	6.05654	4.53219	11.18	11.2747	0	14.6635	12.584	3.69359	20.5192	19.5333	14.2043	34.1828	30.8917	28.0691	17.0864	12.6275	10.666	14.0458	28.3824	5.22055	5.72117	5.89487	5.05989	16.5227	0	4.36324	8.8149	0	0	0	0	0	3.37369
ARC5450	5605	unclassified.Proteobacteria	tet(G),cmlA9	ICEberg|1027,ICEberg|12	qacEdelta	Bacteria	Bacteria	39.5456	20.5021	18.3064	26.8757	18.9842	14.479	16.7922	9.23052	10.7958	9.61176	12.0103	7.53228	9.11528	5.32813	7.90337	9.86555	7.07833	5.79306	4.26139	6.12471	10.1465	8.32506	2.65417	1.95349	4.31048	8.43154	6.30869	7.19888	8.44136	9.76478	13.062	9.54518	14.4714	4.71341	7.83904	4.35516	11.0696	3.85746	1.70785	2.93353	7.85406	3.03061
ARC5695	1737	unclassified.Proteobacteria	tet(G)		qacEdelta	Bacteria;Proteobacteria;	Bacteria;Proteobacteria	29.9841	20.6203	12.3066	18.0674	16.8774	8.49479	19.299	13.8029	6.45116	5.26678	9.19615	7.02155	3.73504	2.86549	3.09125	3.31609	0	2.54908	1.61774	0	6.03125	2.75523	3.42582	0	2.19619	2.47337	1.01785	3.87159	5.04422	4.97515	5.69578	10.2669	10.7762	3.25915	3.79428	3.83273	1.08241	6.22367	1.83698	3.15533	9.50389	0
ARC3564	4170	plasmid.Proteobacteria	tet(G),cmlA9	ICEberg|12	qacEdelta	Bacteria	Bacteria	40.6645	12.1682	21.5303	23.7066	8.8529	11.5	8.03894	6.6574	5.37442	5.36277	6.56679	4.72469	4.2785	3.10339	9.01355	5.52522	4.75708	8.49447	2.35852	7.88936	9.33139	14.633	4.6378	3.37594	3.65926	8.75735	7.20771	16.9333	11.7665	11.7435	8.54121	10.9971	12.4688	3.62024	5.26832	2.12868	0.90175	4.75283	1.14778	1.75246	1.64951	2.44411
ARC5082	4786	plasmid.Proteobacteria	tet(G),cmlA9	ICEberg|1027,ICEberg|12	qacEdelta	Bacteria	Bacteria	40.239	14.6558	16.0793	21.3111	12.4776	11.0476	4.04092	10.0191	7.02403	6.58402	6.67518	7.44904	6.43897	4.15994	6.73151	3.61056	3.88575	7.09278	4.69705	6.57507	6.87954	12.7496	5.28422	3.26825	2.6569	5.83486	8.49649	11.9436	8.4213	8.7273	11.1628	9.04933	8.69117	3.15428	4.59024	2.78205	0.785687	6.02341	2.6668	0.763449	2.01208	3.54922
ARC753	1052	plasmid.Proteobacteria	qacL,dfrA12		qacEdelta		Bacteria	28.7837	7.09313	6.7733	4.47477	3.09634	7.01304	2.45118	5.99752	4.26071	3.86497	2.16916	7.13451	1.54177	1.89253	6.38011	3.2852	3.53559	5.61184	0	2.71935	1.42263	1.13732	0	0	3.62621	2.04195	0	3.19627	4.99723	9.58378	1.88091	7.26517	11.862	3.58755	0	0	0	0	1.51655	0	7.84613	1.61469
ARC1145	1093	plasmid.Proteobacteria	qacL,dfrA12		qacEdelta		Bacteria	13.2979	8.19247	20.8615	2.87127	2.98019	6.74998	5.89809	2.30902	4.10088	4.64999	1.0439	2.57508	4.45181	0.910771	6.14079	1.05399	2.26864	5.40133	0	1.30867	0	0	0	0	1.1634	1.96535	1.61757	1.53819	8.0163	1.31775	0	2.33088	5.7085	8.63243	2.00996	0	1.72017	1.64845	0	5.01446	17.6209	3.10824
ARC633	2233	plasmid.Proteobacteria	tet(G)		qacEdelta		Bacteria	36.342	12.6984	17.8696	19.6759	9.72487	7.70922	8.66092	6.78126	4.51639	3.6417	4.0877	3.78132	2.17905	4.90381	7.81499	3.61131	2.77612	8.59243	5.66281	8.96787	4.02135	12.3236	3.9973	2.10146	2.84727	5.77195	8.7094	12.7994	10.2018	13.5452	14.178	10.2682	12.1081	1.69015	4.91914	3.97519	3.36793	5.64813	2.14342	0.818152	1.23214	2.28212
ARC5333	1055	unclassified.Proteobacteria	qacL		qacEdelta			16.0731	8.48755	36.4718	31.2343	11.321	5.82759	10.999	1.19609	4.24859	5.78098	8.65198	5.33566	4.61216	8.49218	7.63436	1.09195	1.17518	4.19691	10.6541	6.77903	2.83718	3.40226	5.64043	1.48264	0	4.07228	5.02751	1.59359	8.30504	2.73044	5.62667	0	3.94274	0	4.16472	2.10346	0	5.12347	0	0	13.0397	0
ARC4460	3546	plasmid.Proteobacteria	tet(G),cmlA9	ICEberg|12	qacEdelta	Bacteria	Bacteria	45.7709	11.7843	28.1323	17.7005	9.18597	10.7496	5.81759	9.25236	7.2682	7.73976	7.72236	5.02695	3.6592	3.6495	7.19265	3.24876	3.84601	5.82707	5.54712	5.64728	8.44113	11.8094	2.93673	4.85224	3.22739	7.87525	6.4817	11.8531	13.3429	10.5606	11.7183	12.9323	7.62475	3.19298	6.81494	0.625818	2.12087	4.57298	1.34976	1.03042	1.16386	2.8742
ARC5566	4332	plasmid.Proteobacteria	tet(G),cmlA9	ICEberg|12	qacEdelta	Bacteria	Bacteria	37.1866	14.8137	24.6728	16.3001	10.0257	7.09615	5.95255	8.44748	4.91476	6.10081	8.42829	4.98114	3.18248	2.29795	8.67648	3.19116	3.43439	10.221	6.1623	9.57546	8.63696	12.7048	5.15119	5.41615	4.99009	2.97524	6.53004	7.37385	11.731	8.64449	8.2218	9.99772	9.12192	4.79168	7.60696	2.04908	3.0381	6.23876	2.578	0.84346	2.22295	2.35271
ARC2639	1283	plasmid.Proteobacteria	tet(G)		qacEdelta		Bacteria	34.93	11.6321	14.4399	13.4534	11.848	9.58395	8.03942	6.88476	5.24037	7.92275	4.44653	5.84996	2.52836	6.20716	7.32395	4.48951	7.73072	2.30072	1.09509	18.9528	5.83247	13.9882	3.47856	7.31497	3.96443	1.6743	9.64619	18.3455	10.9267	10.1035	12.338	5.9571	22.6946	2.94162	3.42461	1.72966	0	5.61731	1.2435	4.27187	1.07224	5.29589
ARC889	2002	plasmid.Proteobacteria	aadA5,OXA-1		qacEdelta		Bacteria;Proteobacteria;Gammaproteobacteria;Enterobacterales;Yersiniaceae;Serratia;Serratia marcescens	38.1153	13.4181	17.796	25.0813	7.05053	10.4413	9.66026	3.15155	3.35834	5.5851	6.26912	4.21763	5.26604	6.46411	12.7398	5.75429	4.33501	8.10942	9.82521	3.57237	1.49512	5.97632	2.97235	4.68786	5.08129	9.65691	5.29873	8.39779	9.62837	10.7915	10.872	12.7255	4.15544	0	9.87613	9.9762	4.69567	8.09979	2.39073	2.73766	20.6147	3.39392
ARC4257	4483	plasmid.Proteobacteria	tet(G),cmlA9	ICEberg|1027,ICEberg|12	qacEdelta	Bacteria	Bacteria	39.9867	14.6476	20.345	17.8512	9.2036	9.59998	9.20328	5.9111	5.99902	3.85463	9.67147	5.85975	5.78877	3.99699	8.0848	5.39643	4.7015	6.91372	3.76089	9.25293	9.01372	13.3444	5.64137	3.14023	4.25471	5.75006	5.91571	12.7509	8.5996	10.6023	7.50348	7.95609	7.42288	4.63028	5.39054	1.48504	1.25819	6.02862	1.77941	1.6301	1.84121	1.51564
ARC2480	4118	plasmid.Proteobacteria	tet(G),cmlA9	ICEberg|12	qacEdelta	Bacteria	Bacteria	48.8253	15.5835	15.573	19.4334	7.91002	7.46491	7.51427	7.96718	7.89131	6.66469	9.97457	7.06261	3.15093	2.90084	11.4092	4.19624	4.51608	6.80971	3.75305	9.37837	6.9052	12.7839	4.33511	3.03873	3.08789	7.303	6.86939	10.6149	11.4895	12.5913	6.72705	6.18663	7.57576	5.04068	8.00227	2.69445	2.28284	5.25037	1.5497	1.77458	0.668134	1.64998
ARC3763	3546	plasmid.Proteobacteria	tet(G),cmlA9	ICEberg|12	qacEdelta	Bacteria	Bacteria	48.1619	14.3095	16.8794	26.1083	11.0232	9.01583	6.54479	11.0317	4.42412	7.16644	4.82648	6.34983	4.574	4.77243	8.70689	4.22338	7.69202	11.2379	6.33956	12.5047	5.06468	18.5576	5.03439	5.73446	6.09618	5.4521	8.97466	18.0166	9.8836	11.373	12.8343	12.2138	7.03823	5.32163	8.05402	2.50327	2.65108	4.06487	1.34976	0.51521	2.71568	2.39517
ARC1520	1546	plasmid.Proteobacteria	tet(G)		qacEdelta	Bacteria;Proteobacteria;	Bacteria;Proteobacteria	19.5863	27.0291	18.436	21.3145	16.1533	10.3396	11.6756	11.4271	15.2211	6.57496	16.9745	6.67533	3.14736	5.79512	4.34145	8.1967	3.2078	3.81867	0.9088	1.85042	1.93611	1.54781	8.6604	0	4.11252	8.33684	0	4.3499	4.53393	8.3847	3.83968	8.2395	10.7622	2.4412	9.94711	1.43541	3.64841	1.16543	2.06393	2.36343	5.33902	3.29623
ARC3767	1314	plasmid.Proteobacteria	qacL		qacEdelta			122.597	139.699	95.4407	191.069	123.948	102.936	109.897	78.7474	75.0455	61.8867	73.8077	85.6792	55.5459	20.4549	34.7342	19.2878	19.8144	42.6825	17.1081	27.2142	1.13897	15.4793	27.1719	17.856	19.3545	24.522	9.41862	10.2358	36.0075	19.7302	1.50587	27.144	11.0796	7.18055	5.01573	0	0	8.22718	2.42833	0	0	0
ARC3108	1407	plasmid.Proteobacteria	qacL,AAC(6')-Ib-Suzhou,dfrA12		qacEdelta		Bacteria	27.5473	15.9104	15.193	6.69148	9.2604	5.24358	8.24727	7.17486	6.37138	6.50206	3.24372	3.334	2.88191	2.83006	2.86221	0.81877	1.76235	4.19592	0.998582	6.09968	4.25476	4.25181	0	1.11172	2.71128	4.58023	0	3.58473	8.71823	5.11836	7.03167	5.4321	4.43454	9.3883	0	0	1.33628	1.28056	4.53565	1.29846	12.7107	2.41458
ARC2775	1723	plasmid.Proteobacteria	tet(G)		qacEdelta	Bacteria;Proteobacteria;	Bacteria	55.5347	24.2525	35.5655	27.3213	27.0973	29.2597	25.4422	21.9712	16.2589	10.0292	16.5551	9.80115	9.88415	10.3996	9.3491	8.69188	7.91523	6.85277	4.07721	6.64133	5.21165	8.33286	4.31707	3.6313	11.0702	4.98694	13.3396	7.80609	9.15338	12.5389	6.89047	16.2648	19.3133	13.1425	11.4753	1.28796	8.72965	4.18283	0	1.06032	4.79056	4.92935
ARC4318	1018	plasmid.Proteobacteria	tet(G)		qacEdelta		Bacteria	39.2635	16.1261	15.3989	26.2039	25.598	13.2867	34.1962	17.3539	5.50376	4.99258	6.72483	12.9024	10.3562	1.95574	3.95592	4.52656	3.65367	0	5.52065	2.81017	11.7612	1.1753	5.84544	3.07305	0	0	1.73675	1.65151	8.60689	4.24452	23.3247	2.50261	10.2151	16.6831	2.15804	4.35982	3.69381	0	0	3.58926	8.10818	8.3431
ARC4580	1266	plasmid.Proteobacteria	tet(G)		qacEdelta	Bacteria;Proteobacteria;	Bacteria	52.6201	28.2918	31.5189	65.6912	30.0177	10.6839	15.2763	21.9284	15.0471	12.8466	12.6175	13.3392	10.8898	4.71788	20.1462	10.0096	5.87589	10.4923	9.98819	4.51936	10.6394	2.83521	5.87545	9.88426	5.02208	16.9678	4.18959	14.6079	22.1468	31.8551	10.9408	24.1484	14.7853	4.47168	27.7648	10.5173	11.8809	5.69274	0	4.32923	5.43321	5.367
ARC4258	1154	plasmid.Proteobacteria	qacL		qacEdelta	Bacteria;Proteobacteria;Gammaproteobacteria;Pseudomonadales;Pseudomonadaceae;Pseudomonas;		26.2396	15.5188	23.4636	32.634	25.4039	18.114	30.1661	13.1218	13.5944	6.16587	15.8195	13.8208	9.83847	0	2.32647	1.99655	4.29745	6.39478	7.30505	6.19747	3.89067	6.22076	0	2.71089	1.1019	0	4.59621	11.655	3.03702	7.48859	1.71466	0	5.40675	3.27045	0	0	0	6.24524	1.38251	1.58313	0	0
ARC3351	1361	plasmid.Proteobacteria	ANT(2'')-Ia,qacL	ICEberg|440	qacEdelta		Bacteria;Proteobacteria;Gammaproteobacteria	80.0954	58.1168	37.6956	54.1882	26.3268	21.6832	27.4727	21.3249	27.1702	29.1279	24.3118	22.7481	17.2801	20.48	30.5758	21.1611	21.863	17.3509	21.679	16.8156	17.5943	12.3074	28.4197	25.2844	25.2263	26.8318	18.1867	39.5295	20.6009	43.3891	34.8928	3.7438	25.9784	31.8899	16.1417	21.1969	12.433	19.8577	14.0669	12.0811	115.23	9.98475
ARC1035	1461	plasmid.Proteobacteria	AAC(6')-IIa,DfrA37	ICEberg|12	qacEdelta	Bacteria	Bacteria;Proteobacteria;Gammaproteobacteria;Chromatiales;Chromatiaceae;Rheinheimera;Rheinheimera sp. D18	52.2292	22.4728	36.0909	26.8506	14.8635	12.6244	15.8849	9.5008	8.43684	9.04473	12.4953	8.99016	6.66095	5.45091	14.7009	10.2506	7.63745	10.1021	2.88502	10.7694	6.14625	4.91359	5.09125	4.2825	3.48143	8.82187	13.3115	20.7134	26.3874	25.6317	5.41742	20.9253	14.2354	9.0413	12.0295	4.55678	9.00824	14.7988	9.82802	17.5066	21.657	9.30133
ARC5154	1878	plasmid.Proteobacteria	aadA5,dfrA17,qacE	ICEberg|1010	qacEdelta	Bacteria	Bacteria	50.3062	23.0455	16.6945	10.0265	13.8758	11.7855	4.80578	9.40698	5.96681	8.11892	6.68305	3.49697	6.04558	11.1315	25.0176	13.4953	5.9416	9.43076	11.9702	10.6631	10.3599	8.9193	11.8823	6.66319	14.2191	10.2945	17.8872	19.695	13.0634	22.2411	17.9117	10.8526	3.32236	10.0482	10.5282	9.45325	4.00458	5.7564	0.849529	4.86404	43.9517	9.04502
ARC275	1987	plasmid.Actinobacteria	qacEdelta1	ICEberg|1010	qacEdelta	Bacteria	Bacteria;Actinobacteria;Actinomycetia;Propionibacteriales;Propionibacteriaceae;Tessaracoccus;Tessaracoccus flavus	39.0126	54.8288	35.1434	23.6913	31.1473	25.3721	6.48879	10.7961	7.89528	16.8818	13.2071	14.637	11.4279	34.5685	43.2371	58.5571	31.8221	70.5646	61.5176	32.394	42.1793	42.7522	64.3881	64.5511	67.8353	135.136	120.121	138.763	18.5202	41.3173	69.7081	39.747	58.6153	8.54728	13.2676	26.804	8.51602	1.81354	4.01463	1.83889	29.7708	3.41954
ARC650	1128	plasmid.Proteobacteria	ANT(3'')-IIa	ICEberg|71	qacEdelta			76.2381	39.6914	29.0579	41.7328	31.7649	22.8919	18.2883	14.5429	14.9011	19.8251	23.2647	14.9711	15.8168	18.5327	11.9005	12.2554	21.9825	27.4771	26.157	10.1445	14.5946	23.3352	15.8262	8.32013	9.01838	30.4699	18.8086	25.3378	18.6422	25.5373	21.0501	24.8441	18.4379	11.7104	27.2664	9.83666	10.0008	9.58379	8.48625	4.85887	42.6854	13.5531
ARC1336	1458	plasmid.Proteobacteria	dfrA1,qacE	ICEberg|1010,ICEberg|12	qacEdelta			69.7822	23.5426	31.278	22.601	26.0647	26.1442	22.992	12.9823	9.22277	11.1549	18.7816	12.226	11.6806	19.8002	22.0967	27.6545	28.912	19.2335	26.9823	17.659	18.4767	28.7216	31.6307	21.4566	28.7809	35.3601	33.9535	39.2058	32.4512	54.3325	51.5714	20.9683	15.6912	11.6484	28.6289	15.2205	12.8954	25.9512	19.6965	21.3017	129.266	23.3012
ARC3935	1462	plasmid.Proteobacteria	dfrA1,qacE	ICEberg|1010,ICEberg|12	qacEdelta			57.9927	25.5197	26.3186	33.272	36.3908	26.9137	10.5827	18.9886	13.7963	27.8109	17.1693	12.1926	21.0786	19.746	24.7908	30.7307	33.073	27.257	48.0508	30.3294	20.4735	32.7349	49.8601	26.7473	27.8324	49.9564	26.6048	40.2485	21.5749	51.2284	52.7837	13.9406	22.7611	20.6517	27.0479	28.8398	23.1482	19.7182	18.5513	12.4961	166.55	19.7518
ARC2338	1999	plasmid.Actinobacteria	sul1		qacEdelta	Bacteria;Actinobacteria;Actinobacteria;Corynebacteriales;Corynebacteriaceae;Corynebacterium;	Bacteria;Actinobacteria;Actinomycetia;Corynebacteriales;Corynebacteriaceae;Corynebacterium	1349.37	268.019	243.101	188.392	102.115	82.4258	81.268	45.4504	41.4817	32.5439	30.2511	40.8316	32.4551	222.599	312.258	277.773	148.852	253.984	139.165	193.913	177.437	170.581	211.354	156.497	180.656	301.963	196.347	407.904	284.901	360.977	704.774	103.232	436.976	233.167	172.542	276.422	504.132	182.969	164.41	202.891	1831.96	192.044
ARC725	2898	plasmid.Proteobacteria	qacEdelta1,sul1,ANT(3'')-IIa	ICEberg|1010,ICEberg|1010,ICEberg|1010,ICEberg|440	qacEdelta		Bacteria	1673.89	822.413	947.609	785.117	802.909	580.442	406.639	409.305	334.855	430.377	411.43	347.693	346.44	439.341	671.651	592.7	455.197	524.057	580.813	573.039	461.171	472.721	550.302	459.324	444.925	687.875	574.694	753.598	409.368	560.119	775.645	412.301	509.543	304.741	316.116	273.374	323.738	214.494	159.101	185.341	1517.15	202.221
ARC4680	1850	plasmid.Proteobacteria	tet(G)		qacEdelta,IS91	Bacteria	Bacteria	52.3771	9.6804	20.7988	16.9638	15.2596	5.98194	5.57545	10.9135	4.84569	6.04399	8.01769	5.07128	3.94526	4.84284	10.1585	2.49083	3.35085	8.77571	1.51893	6.95858	2.42694	10.3478	4.82486	1.69101	4.81143	16.2561	6.68976	11.8141	11.3667	13.2352	8.5566	11.0169	6.74529	4.08011	1.18751	3.59862	2.03259	3.89568	3.44955	2.9626	3.71808	1.83638
ARC167	4528	plasmid.Proteobacteria	tet(G),cmlA9	ICEberg|12	qacEdelta,IS91	Bacteria	Bacteria	44.4043	14.8317	20.4575	23.9115	22.7803	16.5651	7.11861	12.5408	8.41414	11	8.81941	6.8375	7.16405	7.25499	13.3407	8.1414	12.0477	16.2976	17.0661	14.5312	12.2294	17.7038	11.1706	11.3998	6.45906	10.9114	11.7138	16.3371	26.3164	16.2225	14.8578	7.87702	18.8321	5.00101	9.2184	2.45047	3.32182	3.58122	3.1711	5.24517	1.51909	4.12659
ARC312	4953	plasmid.Proteobacteria	tet(G),cmlA9	ICEberg|12	qacEdelta,IS91	Bacteria	Bacteria	54.2885	21.6944	26.4707	24.0774	21.7025	18.3711	11.4537	17.3244	7.23968	9.64566	11.5181	8.90265	6.3856	8.44132	7.58864	7.21023	9.51199	14.6012	5.10602	8.08611	10.2735	16.6678	5.10605	6.63191	7.18848	6.50553	10.3518	11.5409	22.9969	19.4832	11.5854	9.77295	11.7574	6.47685	7.5403	0.896083	2.65718	4.72901	4.18744	2.58198	2.22199	5.83023
ARC782	3459	plasmid.Proteobacteria	tet(G)		qacEdelta,IS91	Bacteria	Bacteria	69.3326	23.7299	32.9599	24.9504	24.7981	17.0633	9.31861	17.5109	10.6906	9.69764	9.89574	6.50954	7.50248	6.33142	9.70205	6.99398	7.16862	7.2537	5.28045	9.51103	6.49008	14.8736	4.73093	6.7831	9.55808	9.31538	9.71153	29.6489	21.2776	14.5738	12.5851	23.5689	16.2343	6.00102	10.162	7.05714	2.17421	4.16711	2.76742	3.16901	1.59085	2.45541
ARC4203	7331	plasmid.Proteobacteria	tet(G),cmlA9	ICEberg|1027,ICEberg|12	qacEdelta,IS91,intI1	Bacteria	Bacteria	63.2788	21.5788	33.047	22.6886	19.6984	18.6179	11.7835	13.2539	9.17119	8.874	11.3615	8.95828	6.74795	6.24632	11.3528	8.48567	6.08829	10.0663	6.89949	9.17033	9.39082	12.8932	8.52297	7.4678	5.72398	11.1347	10.3703	20.4106	18.6447	13.5563	17.0044	9.7305	16.1708	8.75183	13.4852	4.23791	5.12931	5.65275	1.95863	2.99048	7.50614	2.7805
ARC3201	7283	unclassified.Proteobacteria	tet(G),cmlA9	ICEberg|1027,ICEberg|12	qacEdelta,IS91,intI1	Bacteria	Bacteria	75.0048	28.893	37.961	30.5945	24.3008	17.2211	12.2152	12.6482	10.3087	11.5843	13.0031	11.8513	9.5762	7.38096	11.6119	8.5416	6.29865	10.1326	9.06704	10.802	9.04173	13.6353	10.8261	7.73179	9.25365	12.093	10.4386	25.3928	18.7676	16.2165	19.0182	17.1406	13.1362	7.51399	9.04939	6.09405	5.16311	7.91653	3.06684	3.76274	11.1445	5.83089
ARC412	7467	unclassified.Proteobacteria	tet(G),cmlA9	ICEberg|1017,ICEberg|12	qacEdelta,IS91,intI1	Bacteria	Bacteria	68.7769	33.9771	37.2164	38.4565	30.9725	20.9136	13.8136	22.9832	15.7573	12.6602	16.1971	12.5645	9.44884	6.79913	15.4606	10.1825	8.46799	10.2782	8.84361	10.7273	12.8275	10.4151	6.17618	8.79814	8.17415	13.2334	13.2595	20.9395	18.5398	20.2534	18.2846	25.9303	18.9402	7.83427	10.8859	5.0523	6.79845	4.82591	4.27324	4.40402	13.265	3.41232
ARC2302	7283	unclassified.Proteobacteria	tet(G),cmlA9	ICEberg|1027,ICEberg|12	qacEdelta,IS91,intI1	Bacteria	Bacteria	75.3374	24.9996	33.8518	35.7654	25.6425	18.7406	12.5693	14.9007	12.155	9.90947	11.1231	11.8513	9.3535	6.28748	14.9296	10.1234	9.87356	9.32199	8.87412	10.9984	11.5077	16.0996	10.009	6.65793	9.25365	11.798	13.8372	21.9302	17.3239	19.3807	18.2032	16.441	19.7042	8.80951	10.8593	4.57054	4.38865	6.67957	3.06684	4.01359	11.5223	4.89795
ARC267	6040	unclassified.Proteobacteria	tet(G),cmlA9	ICEberg|12	qacEdelta,IS91,intI1	Bacteria	Bacteria	84.4244	28.1677	38.6948	34.2927	26.4255	19.1365	15.5829	18.385	9.46173	11.4439	13.4122	13.0476	9.39867	8.40548	16.2241	10.1087	9.03175	12.7065	7.21112	13.2618	13.1325	14.8567	8.37426	9.32295	8.21061	18.1382	14.0504	30.0619	20.599	17.6461	18.3457	15.6065	19.9716	7.81063	12.3666	3.30668	6.84822	8.6508	2.90556	4.83956	13.6658	5.34345
ARC1683	7282	unclassified.Proteobacteria	tet(G),cmlA9	ICEberg|1027,ICEberg|12	qacEdelta,IS91,intI1	Bacteria	Bacteria	76.0131	25.4129	36.4006	30.5987	20.4274	18.0678	13.2792	15.076	8.92514	11.7255	14.1016	10.9511	7.90702	9.84263	14.3786	10.9158	10.3857	11.5528	10.033	9.62489	9.45402	14.9516	7.76314	7.08845	8.90568	12.9796	12.3824	21.0097	19.7327	17.8011	18.2057	9.09627	22.563	6.99675	12.9726	5.79015	5.42201	5.69079	4.6009	3.0106	9.82364	2.79921
ARC2374	7283	unclassified.Proteobacteria	tet(G),cmlA9	ICEberg|1027,ICEberg|12	qacEdelta,IS91,intI1	Bacteria	Bacteria	77.6658	26.6389	35.2215	29.9481	22.3627	16.0393	13.1004	10.5691	10.0009	12.5613	15.0397	10.4343	10.6897	9.02117	11.6119	9.9652	6.97959	10.1326	9.64579	11.5876	10.2747	16.2638	8.57914	5.3693	8.20607	18.8768	14.3227	27.0088	18.527	20.5673	16.0297	16.7908	18.562	8.80951	11.1609	4.57054	6.71205	5.19522	2.40966	3.76274	13.9779	5.59766
ARC4016	6657	plasmid.Proteobacteria	tet(G),cmlA9	ICEberg|12	qacEdelta,IS91,intI1	Bacteria	Bacteria	72.2329	28.2472	38.5336	29.7	25.7704	19.5794	12.3955	11.9421	10.6047	9.61976	16.1112	12.2611	8.40574	8.22457	17.5434	8.99872	11.7332	11.0854	11.8192	13.3218	13.9387	23.3648	10.5033	7.28402	10.3148	15.8117	18.0599	34.5996	21.3221	17.5251	15.4564	19.1351	18.1205	9.35446	9.90036	5.33369	5.3662	4.8718	2.63626	4.39101	10.9526	3.57236
ARC5744	7033	plasmid.Proteobacteria	tet(G),cmlA9	ICEberg|1027,ICEberg|12	qacEdelta,IS91,intI1	Bacteria	Bacteria	72.5044	28.6468	37.6893	30.5664	22.6944	16.6094	12.4661	17.404	12.1091	11.707	13.952	11.2054	9.22475	8.06796	13.5516	9.00903	6.87512	10.2829	8.79002	10.3724	6.80955	15.481	7.40342	7.33941	9.9442	16.7989	14.0777	25.5783	15.6973	22.9368	20.257	13.7652	16.856	9.39097	10.6205	4.10194	6.68331	7.94175	2.26847	5.97462	12.9099	5.07205
ARC4133	7283	unclassified.Proteobacteria	tet(G),cmlA9	ICEberg|1027,ICEberg|12	qacEdelta,IS91,intI1	Bacteria	Bacteria	72.0113	24.9996	38.1567	32.1026	24.1517	18.4029	13.4544	12.475	11.078	9.49076	13.3164	9.40377	10.467	7.65433	14.561	10.9143	10.895	12.7671	11.5749	11.5876	9.8637	14.621	12.0516	6.22839	9.25365	13.2728	11.4096	23.5461	20.2112	17.9964	22.8219	17.1406	18.2764	10.8823	10.8593	3.96114	4.90496	9.15349	2.62872	5.51868	11.7112	4.89795
ARC840	4374	unclassified.Proteobacteria	tet(G)		qacEdelta,IS91,intI1	Bacteria	Bacteria	93.3199	38.5552	50.8267	33.7221	33.76	17.4295	18.2757	13.2708	12.0408	10.4577	14.8687	10.7246	11.3098	10.6967	18.107	13.6956	7.65317	13.8346	8.67287	9.81053	10.2648	20.789	7.48253	8.22502	11.9194	13.26	14.5515	23.831	25.6404	23.3794	19	19.221	30.4314	11.6484	22.6017	5.0735	6.4477	12.3577	4.377	5.42985	15.0967	6.99035
ARC3535	4573	unclassified.Proteobacteria	tet(G)	ICEberg|35	qacEdelta,IS91,intI1	Bacteria	Bacteria	96.6751	30.3505	44.8753	38.431	32.0535	26.6198	18.6082	18.4881	10.0466	12.2254	17.2157	13.9507	8.68961	9.57813	16.1449	11.3362	14.3691	11.9416	12.9041	15.0138	14.7272	23.5472	10.7354	9.57733	9.73228	23.9568	17.0112	41.9115	29.5062	26.7715	23.3655	20.0559	21.8304	8.66565	20.6574	5.82327	10.6897	11.4259	3.83765	5.19356	19.253	6.68616
ARC3930	5397	plasmid.Proteobacteria	tet(G),cmlA9	ICEberg|12	qacEdelta,IS91,intI1	Bacteria	Bacteria	71.5914	27.3758	37.4957	28.7838	24.3431	12.0752	14.3338	13.7949	10.1738	12.2423	10.9933	8.86558	7.06237	6.45572	14.9236	7.47087	8.72946	11.4857	8.07026	12.7215	9.15104	19.9521	9.37198	7.24562	8.7176	13.9308	14.0864	21.8059	18.8321	18.9479	13.5654	16.0497	14.2584	6.99295	11.3976	3.28946	3.48369	5.67534	2.36489	4.06211	6.37247	1.88844
ARC5208	4768	plasmid.Proteobacteria	tet(G),cmlA9	ICEberg|12	qacEdelta,tnpA	Bacteria	Bacteria	39.6288	14.3981	20.0256	20.7333	16.396	9.02616	5.67864	8.73364	7.05054	6.60888	5.98248	6.88686	7.14362	4.80199	10.4169	5.55709	5.98064	8.35774	2.94674	6.59989	5.02219	8.28087	4.99216	6.88923	4.80047	5.40636	8.52857	11.2835	15.0686	8.45817	7.88497	12.8238	9.59638	5.54083	5.98984	3.25798	2.36596	3.40096	0.669218	2.29899	2.01968	3.91888
ARC5646	1184	plasmid.Proteobacteria	aadA13,qacE	ICEberg|1010,ICEberg|71	qacEdelta,tnpA	Bacteria		33.7587	13.8652	25.2763	10.6024	4.58523	11.4238	2.17791	9.59199	7.57139	1.71704	3.85466	9.50866	4.79459	7.56694	10.2039	4.8649	3.14142	3.73965	10.6799	4.83235	3.79209	14.1473	7.53884	6.60551	5.3699	5.44289	17.919	34.0791	0	15.8142	5.01363	4.30347	1.75659	0	1.85548	0	0	1.52175	0	0	2.3238	0
ARC4386	3843	plasmid.Proteobacteria	tet(G)		qacEdelta,tnpA	Bacteria	Bacteria	51.0584	13.2036	30.4081	26.1321	14.4093	15.0383	8.05198	13.791	6.99807	7.14161	8.61004	6.34735	6.54179	2.84939	7.33539	4.79629	6.45232	6.91295	4.02161	11.9105	7.39933	9.96272	5.41954	4.47724	4.96328	8.94354	10.1213	15.7493	11.8557	14.6167	12.3573	12.5957	12.9886	6.87449	9.14656	2.30981	4.8924	6.56376	1.66059	4.27853	3.9377	5.30415
ARC1761	5511	plasmid.Proteobacteria	tet(G),cmlA9	ICEberg|1027,ICEberg|12	qacEdelta,tnpA	Bacteria	Bacteria	48.1323	20.581	23.2733	24.7716	11.2302	9.59421	6.08281	12.1357	4.67665	5.34897	7.8674	5.10717	6.62197	5.41901	5.35879	4.80788	4.27444	8.30219	3.82418	9.60332	7.87547	11.7236	4.58905	5.67659	3.23032	8.57536	7.69955	12.5078	8.58534	10.7154	7.18096	12.4817	7.54781	4.79381	8.37138	2.81874	2.7293	4.25019	1.73698	3.64658	1.99701	1.84938
ARC2100	3540	plasmid.Proteobacteria	tet(G),cmlA9	ICEberg|12	qacEdelta,tnpA	Bacteria	Bacteria	60.9031	24.0301	25.7646	21.7199	15.0292	13.1993	9.10539	7.12926	8.54669	4.30715	8.70239	8.48079	3.43632	6.18655	10.2385	6.1831	10.1567	5.42002	4.36584	9.69746	8.45543	21.2929	6.30366	6.6279	7.54334	16.384	9.98875	24.2212	13.3655	8.54419	9.50229	12.2345	15.8629	5.86371	8.06767	1.25376	2.65558	3.56279	0.901365	2.06433	2.72029	2.39923
ARC2514	3704	plasmid.Proteobacteria	tet(G)	ICEberg|1027	qacEdelta,tnpA	Bacteria	Bacteria	54.2825	20.9515	24.239	30.9255	17.002	13.2788	16.3602	12.6052	8.77333	6.58632	10.7814	11.9046	6.34939	3.76259	13.0468	4.04323	5.35557	5.18004	4.93117	7.33724	7.27295	10.3366	5.62292	5.91214	7.55265	5.21953	9.06916	17.2481	12.7737	12.8321	13.8895	10.3172	13.476	6.11355	10.0829	8.38772	3.5532	4.37791	2.58437	3.94586	4.45687	1.8344
ARC988	2743	unclassified.Proteobacteria	tet(G)		qacEdelta,tnpA	Bacteria	Bacteria	72.8586	20.6748	40.5242	20.022	22.5627	14.3448	12.2211	17.0213	10.6215	11.1173	8.31921	4.78842	6.50432	7.62119	10.277	4.61979	7.23187	8.60905	8.70765	9.90782	6.54733	14.8303	5.96584	2.28098	5.56292	6.26504	12.8911	21.4522	17.8878	13.6522	12.2633	9.28784	18.1973	12.3831	17.62	2.42707	3.42717	7.2254	1.74489	3.99621	2.50763	6.19269
ARC3762	3133	unclassified.Proteobacteria	qacEdelta1,sul1	ICEberg|1010,ICEberg|1010,ICEberg|1010	qacEdelta,tnpA,tniB		Bacteria	5925.81	3155.32	3123.58	2669.51	2733.69	2240.63	1465.87	1586.51	1221.07	1462.6	1366.41	1290.64	1254.12	1498.13	2224.58	2120.9	1694.5	1918.74	1926.56	1696.09	1626.07	1598.97	1789.66	1691.99	1656.36	2313.37	1935.61	2514.07	1364.19	1877.5	2573.02	1471.83	2122.28	1115.48	1099.5	1098.6	1326.85	855.732	595.289	766.228	5497.92	823.032
ARC433	2506	plasmid.Proteobacteria	qacEdelta1,sul1	ICEberg|1010,ICEberg|1010,ICEberg|1010	qacEdelta,tnpA,tniB		Bacteria	2166.28	1153.54	1190.24	988.703	960.133	740.913	530.958	525.195	408.251	502.971	506.748	410.317	438.494	541.829	745.645	724.488	571.422	718.522	706.988	630.712	558.393	592.023	680.312	591.718	598.247	822.905	680.112	892.277	531.443	712.681	940.402	556.092	735.316	389.307	373.454	379.894	396.137	269.616	217.094	266.094	1925.19	299.603
ARC2025	2506	plasmid.Proteobacteria	qacEdelta1,sul1	ICEberg|1010,ICEberg|1010,ICEberg|1010	qacEdelta,tnpA,tniB		Bacteria	2164.83	1127.93	1164.08	999.974	950.168	738.459	523.241	532.245	391.706	527.308	521.773	451.124	426.844	572.019	764.393	705.18	567.959	676.706	669.985	623.292	576.906	585.817	645.881	591.718	563.742	898.338	712.566	976.137	499.277	723.601	923.031	521.527	696.309	365.211	355.044	354.214	388.634	268.178	220.913	277.758	1897.2	309.093
ARC2774	2919	plasmid.Firmicutes	ErmC		rep10_4_repL(pDLK1)			28.6311	2.55635	1.95286	2.68782	4.09168	7.1612	3.0919	5.18758	8.06163	8.00933	4.69056	2.57126	11.113	0.682064	0.459875	2.36795	0	1.51687	0	1.96009	0.512714	0.409887	0	0	0.435626	1.47182	1.21138	1.15193	3.60198	3.9474	7.45661	5.2367	0	1.29294	0.752617	0.760243	3.22053	1.2345	2.18625	1.87763	14.1386	1.74579
ARC4959	2369	plasmid.Firmicutes	ErmC,ErmC		rep10_4_repL(pDLK1)			25.0527	1.8899	0	0.662369	4.12496	5.70951	1.0885	0.532663	3.7841	1.28724	2.40815	0	3.42326	0	0	0	1.57005	0.623012	0	0.603789	0.631748	0	1.25594	0	0.536763	0	0	0	5.91765	3.0399	8.35252	5.37707	0	0.796559	0.927349	0	0.793646	0.760554	2.69382	1.54237	22.6475	2.86814
ARC1247	1697	plasmid.Firmicutes	ErmC		rep10_5_repL(pWBG738)			24.981	3.51772	1.67955	0	5.1186	0.724585	1.51953	5.94875	4.62225	6.58891	3.36175	5.52851	6.69039	0	1.58206	0.67885	0	2.60916	0	1.68577	2.64575	1.41009	0	0	2.99727	0	3.12553	0.990711	0	2.54621	4.66403	1.50127	0	3.33597	5.17829	2.61538	1.10792	1.06173	5.64083	1.07657	21.8878	2.00195
ARC2737	1008	plasmid.Firmicutes	qacG		rep21_2_rep(pNVH01)	Bacteria	Bacteria;Firmicutes;Bacilli;Bacillales;Staphylococcaceae;Staphylococcus	187.451	35.5332	15.5517	45.1442	49.5496	51.2342	34.5354	50.0746	35.5735	40.3368	36.2216	30.7145	75.6262	10.8633	18.6441	22.8573	2.45995	2.9284	0	5.67609	2.96947	2.37393	1.47586	3.10354	1.2615	10.6554	5.26193	8.33947	29.5537	20.0042	86.3724	25.2743	10.3165	20.5928	6.53836	41.8292	26.1132	12.5122	25.3241	9.06217	121.465	3.37035
ARC2109	1727	plasmid.Firmicutes	ErmT		rep22_1_repB(pUB110)		Bacteria;Firmicutes;Bacilli;Bacillales;Staphylococcaceae	35.0672	6.04908	0.82519	5.4516	8.17323	7.11998	5.97254	8.76812	7.13736	5.29728	3.96403	3.25948	7.04375	1.72925	2.33186	4.00235	7.8969	4.27306	12.2033	0	15.5987	1.38559	5.16849	5.43434	9.57191	2.4877	1.02375	1.947	3.04406	3.33597	9.16601	2.95038	1.20428	1.09267	0	0	0	4.17314	1.84761	4.23146	7.96577	1.96717
ARC4542	1276	unclassified.Firmicutes	dfrD		rep22_1_repB(pUB110)	Bacteria	Bacteria;Firmicutes;Bacilli;Bacillales;Listeriaceae;Listeria	24.68	4.67835	1.11685	12.2974	1.70185	5.78191	5.0522	0	1.75637	4.77973	6.25929	2.20577	1.90667	0	3.15606	5.41697	0	2.31335	7.70771	1.12098	5.86447	0	2.33176	0	1.99309	6.73394	0	3.95275	0	0	0	0	0	0	0	0	1.47347	2.82406	6.25163	7.15883	8.625	3.9937
ARC160	3103	plasmid.Firmicutes	ErmT		rep22_1_repB(pUB110)		Bacteria;Firmicutes;Bacilli;Bacillales;Staphylococcaceae;Staphylococcus;Staphylococcus epidermidis	19.1266	2.88571	0.918532	2.02275	5.24871	5.15149	7.89466	3.25331	4.33348	2.29308	2.57391	2.41879	8.10187	0.962429	0.865212	3.34131	13.9844	13.7936	28.5257	0.460965	44.3726	0.771163	18.2182	11.0899	27.4562	4.15364	2.2791	1.62543	2.82366	1.3925	5.10142	0.821029	1.34051	1.82441	0.707989	0.715163	2.42365	2.3226	1.54246	1.76629	7.09346	0.547424
ARC5192	4061	plasmid.Firmicutes	ErmC		rep22_1_repB(pUB110)		Bacteria;Firmicutes;Bacilli;Bacillales;Staphylococcaceae;Staphylococcus;Staphylococcus arlettae	38.4751	2.57246	3.15832	6.56872	8.55578	5.75296	4.76234	12.4292	8.27801	9.01098	5.90016	5.54457	11.9818	1.71591	2.97498	3.68779	2.44238	3.9978	2.07585	0	3.68533	0.589244	3.29696	2.31103	2.50498	1.05793	2.17681	1.65598	3.45208	1.77334	6.82147	2.50939	0.512139	2.32338	3.78681	1.63936	2.31488	3.54938	5.89294	4.04886	14.9053	5.01942
ARC5537	2955	plasmid.Firmicutes	ErmT		rep22_1_repB(pUB110)	Bacteria;Firmicutes;Bacilli;Bacillales;	Bacteria;Firmicutes;Bacilli;Bacillales;Staphylococcaceae;Staphylococcus;Staphylococcus epidermidis	22.134	3.03024	1.4468	2.65508	4.04183	6.65784	6.10847	5.12438	2.27526	3.0959	0.772236	2.22244	8.23321	1.68439	0.908545	1.5594	14.2652	13.4855	26.6262	0.968105	40.5174	1.21468	12.586	11.6454	27.5404	5.81557	2.39324	2.27579	5.93016	1.46224	2.67846	0.86215	0	1.91579	2.23034	0.750981	0	1.82919	0.539904	1.2365	9.31092	0.574841
ARC1924	2917	plasmid.Firmicutes	ErmC	ICEberg|93	rep22_1_repB(pUB110)		Bacteria;Firmicutes;Bacilli;Bacillales;Staphylococcaceae;Staphylococcus;Staphylococcus epidermidis	21.5919	1.53486	4.39696	4.8414	5.21116	5.9015	5.30404	5.19114	1.92075	3.83318	3.91148	1.60814	7.50641	0.341266	3.22133	5.13408	20.4015	12.1433	15.8948	1.47108	34.8884	0.410168	11.22	5.3623	26.5914	8.10058	1.21221	4.03451	3.60445	0.987525	4.74837	0.873382	0	1.29383	3.01253	0	0	1.23535	3.28162	1.87892	8.9606	3.49398
ARC588	2173	plasmid.Firmicutes	ErmC		rep22_1_repB(pUB110)		Bacteria;Firmicutes;Bacilli;Bacillales;Staphylococcaceae	36.2307	6.18111	1.31164	6.49902	12.9914	13.5807	2.96669	8.12992	6.18812	8.42006	3.6755	4.74922	10.4497	3.20677	1.85326	4.77132	3.42332	2.03762	3.23287	0	6.88731	0	2.05384	2.87931	2.92589	0.988553	0.813626	2.32108	2.41928	4.63973	7.28472	1.17241	0.957109	4.34204	5.05497	1.02124	1.73046	3.31662	2.9368	2.52223	8.23007	2.34513
ARC4785	3933	plasmid.Firmicutes	ErmC		rep22_1_repB(pUB110)		Bacteria;Firmicutes;Bacilli;Bacillales;Staphylococcaceae;Staphylococcus	56.3573	7.96855	7.97159	8.77736	12.4231	13.4436	7.5399	8.66278	9.97199	9.04579	3.77135	6.91773	15.4647	1.77175	2.73049	5.56526	3.15233	3.00211	4.64406	1.81843	3.80527	1.21684	3.78252	0.795415	3.55645	0.54618	0.449532	0.854939	5.34665	4.76074	9.05589	1.29553	1.58642	4.79799	1.11716	5.07815	3.34631	3.20678	1.62259	4.18063	13.6415	2.15949
ARC5504	4730	plasmid.Firmicutes	ErmC		rep22_1_repB(pUB110)		Bacteria;Firmicutes;Bacilli;Bacillales;Staphylococcaceae;Staphylococcus	58.1283	6.62585	8.43612	7.96187	8.49343	15.5977	9.26786	9.07059	5.92265	10.1004	5.30688	5.95045	12.6875	3.36735	4.82461	6.33239	2.35905	3.74439	4.45562	0.907215	2.53127	0.505903	2.20162	2.97625	2.68835	0.454149	1.86893	3.19897	4.44574	3.65405	12.55	2.15446	2.63822	3.19163	6.96688	2.81499	2.78246	1.9046	1.34919	3.08995	17.1597	3.23211
ARC2817	3952	plasmid.unclassified	ErmT,ErmT	ICEberg|65	rep22_1_repB(pUB110)	Bacteria;Firmicutes;Bacilli;Lactobacillales;Enterococcaceae;Enterococcus;		0.919448	0.755261	0	0.794105	0	0.311139	0.652491	0.319301	1.13418	0	0.288709	0.237396	1.23123	0.251891	0	7.2875	1.56859	0.37346	0.711035	0.361937	3.78697	0	0	0.791591	0.643518	0	0.447371	1.27624	0	0	0.500686	0.644649	0	0	0	1.12305	0	0.911818	1.21109	0	118.702	3.43857
ARC2922	5791	plasmid.Firmicutes	ErmT,ErmT		rep22_1_repB(pUB110)	Bacteria		1.25493	0.773128	0	1.35482	0	0.212333	0.222643	0.65371	0.580504	0	0	0	0.560159	0	0.231804	2.5861	1.92684	0	1.45571	0.987999	3.10125	0	1.54135	0.540212	1.31748	0	0.305303	0.580638	0.302601	0	0.683375	0.879867	0	0.977577	0	0	0.324667	0.62226	0.550998	0	79.3438	0.87998
ARC852	1597	plasmid.Firmicutes	ErmC		rep22_1_repB(pUB110)		Bacteria;Firmicutes;Bacilli;Bacillales;Staphylococcaceae	36.4049	4.67249	2.67709	7.8605	6.119	6.92961	4.84404	10.272	10.525	8.91098	2.85781	5.87469	10.664	3.74003	2.52168	6.49222	3.8817	4.6209	2.63933	0	1.87428	2.99677	1.86307	0.979451	1.59248	1.3451	0	1.05275	4.38914	4.50941	7.43411	3.19055	0	2.36324	0	0	2.3546	1.12821	4.99504	4.57592	8.6142	1.06365
ARC701	2226	plasmid.Firmicutes	ErmC		rep22_1_repB(pUB110)		Bacteria;Firmicutes;Bacilli;Bacillales;Staphylococcaceae;Staphylococcus	37.0004	9.38613	5.12166	7.75412	6.82882	12.705	4.63368	11.9045	8.55778	9.58951	4.61312	8.00789	13.1154	2.23601	2.41218	4.65772	2.78485	1.32607	3.1559	0	6.05099	2.14997	1.33662	5.62151	3.42747	2.89505	3.97127	2.26582	0.787225	5.82334	8.00019	0	0.934321	4.23865	2.96077	2.99077	3.37852	12.1412	3.58359	3.2829	16.6862	6.86788
ARC2961	2531	plasmid.Firmicutes	ErmC		rep22_1_repB(pUB110)		Bacteria;Firmicutes;Bacilli;Bacillales;Staphylococcaceae	54.0766	5.89646	8.44589	6.19973	9.00886	7.77318	4.58471	5.98283	7.52652	9.63877	6.76203	7.78425	11.2145	1.17994	3.71262	4.09643	2.44926	1.16627	4.44095	0	4.13919	0	4.11444	1.23602	6.53129	0	1.39708	1.99277	5.53888	2.27626	8.5997	0	0	0.745574	0	1.75358	1.4857	4.27124	3.7821	2.88729	11.4142	2.68456
ARC3807	2109	plasmid.Firmicutes	ErmC		rep22_1_repB(pUB110)		Bacteria;Firmicutes;Bacilli;Bacillales;Staphylococcaceae	49.965	4.24579	6.08152	7.44026	9.78182	13.4098	5.50209	8.97496	7.96989	12.0494	5.41005	4.89334	14.6121	2.83207	4.45549	7.64728	2.35147	2.09945	3.99717	1.35645	7.09631	2.26925	2.82155	4.45003	4.82349	0	0.838316	3.18869	0.830898	4.0976	7.50579	2.41598	0.986154	0.89476	2.08335	0	1.78298	1.70863	3.02592	1.73251	12.3936	1.61086
ARC377	3131	plasmid.Firmicutes	ErmC		rep22_1_repB(pUB110)		Bacteria;Firmicutes;Bacilli;Bacillales;Staphylococcaceae;Staphylococcus	44.4875	8.10307	4.55159	9.02099	9.70997	11.389	3.29434	14.106	7.87367	7.46702	5.10179	7.79076	12.4326	3.17941	2.14369	7.35873	2.37588	2.82833	2.69244	0.913686	5.73598	1.52853	1.42542	2.99748	4.87355	1.37217	1.69404	3.22179	3.35809	4.14013	18.9592	0.813687	0.66426	3.01349	4.20994	2.83507	1.80148	1.15091	4.07644	4.08449	14.0601	1.62758
ARC3761	3070	plasmid.Firmicutes	ErmC		rep22_1_repB(pUB110)		Bacteria;Firmicutes;Bacilli;Bacillales;Staphylococcaceae;Staphylococcus;Staphylococcus epidermidis	25.2502	3.40285	2.32101	3.57787	4.59777	6.40845	4.19975	7.39864	2.92004	5.29766	2.22993	5.50077	11.8872	0.648516	3.49805	4.50297	15.7501	23.0762	22.4252	0.931841	41.9246	0.389726	15.022	9.17111	29.8223	6.99715	1.7277	1.6429	1.71241	0.93831	7.08985	0.829855	0	2.4587	2.8624	0	2.4497	3.52134	1.03936	2.97546	12.9951	1.65992
ARC1999	3233	plasmid.Firmicutes	ErmT		rep22_1_repB(pUB110)		Bacteria;Firmicutes;Bacilli;Bacillales;Staphylococcaceae;Staphylococcus;Staphylococcus epidermidis	19.8561	2.30807	3.52639	4.36819	4.03012	6.08535	0.797601	2.73218	3.46603	2.20087	1.76458	3.1921	8.77946	1.53955	1.24563	4.27594	20.3248	20.0867	27.8133	0.44243	49.0692	0	15.6451	15.4822	28.3188	7.30881	2.73432	3.12014	0.542024	3.56401	8.56851	0	0.643303	3.5021	4.07712	2.05922	1.74465	2.2292	1.48043	3.95563	9.78683	4.20329
ARC2610	3134	plasmid.Firmicutes	ErmC		rep22_1_repB(pUB110)		Bacteria;Firmicutes;Bacilli;Bacillales;Staphylococcaceae;Staphylococcus	39.0342	6.19053	6.82085	10.0137	5.88969	9.02402	4.52538	11.6766	6.43593	10.0546	5.82504	7.48395	11.1269	2.54109	3.42661	2.94067	1.978	2.35468	4.0348	0.912811	5.73048	1.1453	2.84811	0.499101	4.86889	2.05628	1.12828	2.68226	5.59146	1.8383	7.57644	1.62582	1.99087	0.602121	0.700986	2.83235	2.39968	2.87453	10.6904	1.74882	12.2908	2.71004
ARC3222	1816	plasmid.Firmicutes	ErmC		rep22_1_repB(pUB110)		Bacteria;Firmicutes;Bacilli;Bacillales;Staphylococcaceae;Staphylococcus	48.6889	3.28721	3.92374	8.6407	8.37057	12.1879	7.80977	11.8127	12.341	11.7545	6.91122	3.09974	9.37797	4.93351	5.91355	1.9031	0.682717	2.43818	1.54736	0	4.12063	0.658844	2.45759	1.72267	4.90151	1.18289	0	0	3.85983	5.55184	5.448	2.80579	0	3.11737	1.20974	0	2.07065	1.98431	0	3.01806	16.6658	1.87077
ARC2683	2272	plasmid.Firmicutes	ErmC		rep22_1_repB(pUB110)		Bacteria;Firmicutes;Bacilli;Bacillales;Staphylococcaceae;Staphylococcus	53.8438	7.88237	6.8997	7.59713	6.69056	14.6126	6.8098	14.4405	7.89131	11.6324	4.51973	4.54228	10.3513	2.62889	4.13584	5.07046	2.72846	2.59844	3.7104	0	6.5872	1.05322	1.30956	2.06538	4.47743	3.78191	2.33452	1.47996	3.08515	3.16969	6.9673	3.36398	1.83081	3.32227	0	2.93022	2.48259	3.1721	2.80883	6.43287	12.7154	4.48588
ARC4100	1972	plasmid.Firmicutes	ErmC		rep22_1_repB(pUB110)		Bacteria;Firmicutes;Bacilli;Bacillales;Staphylococcaceae	49.7509	3.78396	3.61334	6.36573	12.1132	13.0943	2.61526	9.59847	7.95534	11.3401	4.05013	4.28179	11.1036	1.00961	2.04215	4.08928	2.51483	4.49061	5.69982	0.725343	3.03572	1.21345	0.754393	4.75918	5.15859	0	0.896556	2.55766	3.55449	2.92151	6.02043	1.29191	0	0.956921	3.34212	0	1.90684	2.741	3.23614	1.85287	20.9283	4.30694
ARC4014	3815	plasmid.Firmicutes	ErmC		rep22_1_repB(pUB110)		Bacteria;Firmicutes;Bacilli;Bacillales;Staphylococcaceae;Staphylococcus	62.5453	12.9093	7.8446	14.3959	12.5228	18.0495	8.11107	18.1922	9.69297	16.786	8.97232	7.37762	16.1556	4.43592	6.33362	4.52952	5.52473	10.0587	8.47054	4.49922	6.27675	3.44982	2.72966	3.28007	5.99965	11.8245	9.73216	11.8987	13.78	4.90799	12.448	2.6712	2.18065	0.494639	9.78955	4.65353	2.95698	2.83369	4.18195	5.74658	19.1118	4.45257
ARC3384	3447	plasmid.Firmicutes	ErmC		rep22_1_repB(pUB110)		Bacteria;Firmicutes;Bacilli;Bacillales;Staphylococcaceae;Staphylococcus	61.4922	6.92727	5.37462	10.9253	10.0798	15.6958	4.86255	14.2771	8.12711	10.6161	7.61315	4.89915	17.8804	2.88794	3.89433	5.6815	2.15807	4.70991	3.26082	2.48977	4.77596	1.38841	1.29475	1.36134	2.95118	1.24637	1.53874	2.92644	5.08373	6.26765	9.18463	1.47819	1.81009	3.28468	0.637334	4.50654	3.27267	2.61351	6.01694	5.30007	14.3675	5.42072
ARC1723	3476	plasmid.Firmicutes	ErmC		rep22_1_repB(pUB110)		Bacteria;Firmicutes;Bacilli;Bacillales;Staphylococcaceae;Staphylococcus	61.3276	6.0108	6.55973	9.47992	14.9935	14.5036	7.04751	6.8975	10.6383	7.60319	6.89314	6.74761	13.9983	2.86385	5.40658	7.29119	3.2101	5.94442	3.23361	2.469	1.72222	1.72103	1.28394	2.24998	3.6582	3.70793	2.03453	5.80404	4.03306	8.28715	9.108	2.19878	1.79499	2.7144	1.89605	3.83052	1.08179	0.518341	3.67184	1.57676	14.2476	4.39813
ARC4839	2890	plasmid.Firmicutes	ErmC		rep22_1_repB(pUB110)		Bacteria;Firmicutes;Bacilli;Bacillales;Staphylococcaceae;Staphylococcus	64.5425	10.328	7.39672	10.3162	12.3982	13.6152	10.261	10.9159	7.75478	13.0139	7.50125	5.84338	14.0306	2.41118	1.39347	3.98619	2.57401	4.08558	4.86161	2.96964	3.62501	2.07	3.08858	3.24744	7.47995	1.48659	0	0.581743	0.606354	3.98701	11.6395	2.64462	0	2.61183	3.80085	3.07149	1.30114	1.87033	4.41637	4.4251	17.1366	2.35108
ARC2664	2876	plasmid.Firmicutes	ErmC		rep22_1_repB(pUB110)		Bacteria;Firmicutes;Bacilli;Bacillales;Staphylococcaceae;Staphylococcus	63.1721	8.82153	6.93722	6.00162	11.326	13.6815	5.37965	10.969	10.9095	11.6635	5.95087	7.17668	14.6629	2.42292	5.60101	4.00559	1.72436	3.0791	1.46558	0.994698	5.72418	0.832031	4.13815	2.1755	3.97925	0.746915	2.45898	2.3383	3.65583	3.00481	8.94411	3.54333	4.33894	2.62455	1.52774	1.54322	1.96121	1.25296	2.77367	2.54094	14.8283	3.54379
ARC4462	3194	plasmid.Firmicutes	ErmC		rep22_1_repB(pUB110)		Bacteria;Firmicutes;Bacilli;Bacillales;Staphylococcaceae;Staphylococcus	58.7787	9.34499	11.1545	11.2995	17.6771	21.9438	5.24771	15.013	8.77087	10.5022	7.85897	7.93083	13.7108	3.1167	5.46364	5.77086	3.10536	4.15881	4.83878	0.895664	2.81142	2.24758	2.79461	1.9589	4.77743	4.0353	1.66062	4.73736	3.29185	7.666	16.7268	0	1.30232	1.77243	1.37564	0.694787	2.3546	2.82053	5.49454	3.43194	14.6441	1.59548
ARC4971	2586	plasmid.Firmicutes	ErmC		rep22_1_repB(pUB110)		Bacteria;Firmicutes;Bacilli;Bacillales;Staphylococcaceae	44.9641	7.50237	10.4706	6.06787	11.7563	9.98532	4.98578	9.27135	7.36644	15.3299	7.50064	6.16751	9.09441	2.69463	3.11456	4.45479	4.3149	7.41952	6.51975	1.65937	10.996	5.08935	4.02693	6.65353	8.35926	2.49203	3.41842	3.25065	4.06581	4.4557	13.7729	0.985172	3.21701	3.64859	0	4.2907	2.9082	0.696734	3.70166	2.82588	19.1511	1.9706
ARC3425	2642	plasmid.Firmicutes	ErmC	ICEberg|93	rep22_1_repB(pUB110)		Bacteria;Firmicutes;Bacilli;Bacillales;Staphylococcaceae;Staphylococcus	89.3974	11.8623	5.93343	11.8785	10.2742	20.0128	9.27219	17.1944	13.1482	13.0812	8.63724	7.1021	23.0215	3.0143	4.57282	9.15677	0.469271	5.58635	7.97694	2.1656	5.09822	2.26431	2.25233	1.77614	4.81299	1.62614	4.01516	5.0908	4.6429	10.358	13.481	1.92858	0.787206	8.571	2.49458	2.51985	2.84655	5.45572	6.03867	4.84048	20.3073	3.21471
ARC1127	4200	plasmid.Firmicutes	ErmC		rep22_1_repB(pUB110)		Bacteria;Firmicutes;Bacilli;Bacillales;Staphylococcaceae;Staphylococcus	72.9616	8.17264	3.3931	7.84576	11.3749	14.9311	5.83265	9.91476	11.7393	14.0372	5.7049	7.81823	16.2194	3.31824	4.7942	8.22863	3.83752	3.16267	3.67978	1.0217	2.49435	1.42436	2.83364	1.4897	2.11932	1.02292	1.68382	2.80206	4.17229	6.17274	8.00908	1.81975	2.47595	3.14508	3.13841	3.17021	4.47654	6.43483	5.69791	3.91486	16.3772	2.83109
ARC2992	3699	plasmid.Firmicutes	ErmC		rep22_1_repB(pUB110)		Bacteria;Firmicutes;Bacilli;Bacillales;Staphylococcaceae;Staphylococcus	59.9225	9.27956	6.16427	11.4537	14.0896	16.2886	7.66832	10.2342	12.4204	16.2133	10.796	10.1453	16.6623	2.69119	3.62902	4.67157	2.6814	4.78804	3.4185	2.32016	4.85519	0.64691	3.61962	2.5372	3.0939	2.90366	2.38985	1.36353	4.7374	5.84066	10.1637	2.06622	2.24904	6.63196	2.37566	4.19953	3.558	3.89674	6.03834	5.4329	15.992	5.05142
ARC940	5300	plasmid.Firmicutes	ErmC		rep22_1_repB(pUB110)		Bacteria;Firmicutes;Bacilli;Bacillales;Staphylococcaceae;Staphylococcus;Staphylococcus arlettae	66.7314	9.01069	7.25995	8.58592	11.0627	14.3842	5.83844	15.714	12.0514	13.4253	7.75005	9.73591	16.5254	3.0052	5.06557	6.73816	0.467854	4.73407	3.18114	1.88918	2.25904	1.35448	1.68415	2.0659	2.63915	1.62123	2.33511	0.951644	7.27396	4.8916	16.0537	1.92276	3.13932	3.91652	1.65803	4.18708	3.1927	3.05958	6.32146	1.72352	24.6586	4.80751
ARC761	1841	plasmid.Firmicutes	ErmC		rep22_1_repB(pUB110)		Bacteria;Firmicutes;Bacilli;Bacillales;Staphylococcaceae	42.1065	11.349	12.3855	5.96636	10.0262	11.3545	7.70372	6.85431	8.52142	8.83423	4.95809	5.09608	14.5367	2.70362	4.37493	6.25752	2.69378	7.21523	7.63175	0.776956	12.194	2.59959	5.65651	5.09783	11.742	3.50048	1.92071	0	9.51854	0	7.52362	0	0	1.02501	4.77325	1.2054	5.10632	2.93605	6.06622	4.9618	17.1868	11.0722
ARC4637	2615	plasmid.Firmicutes	ErmT		rep22_1_repB(pUB110)		Bacteria;Firmicutes;Bacilli;Bacillales;Staphylococcaceae;Staphylococcus	66.6981	11.4141	8.71956	7.80075	12.0412	15.9874	7.39573	18.8196	10.7129	13.9937	6.98114	8.61052	16.1264	0.761356	5.13337	2.64323	1.89646	6.77284	4.83558	0	4.57854	2.28769	2.84448	1.79447	5.34895	2.46439	4.05662	3.85752	6.03108	5.50786	9.08014	1.94849	0	4.32975	2.52033	2.54587	2.87594	6.89007	3.66061	4.89046	15.2562	2.59833
ARC4348	2976	plasmid.Firmicutes	ErmC		rep22_1_repB(pUB110)		Bacteria;Firmicutes;Bacilli;Bacillales;Staphylococcaceae	63.8984	13.5399	5.74638	9.49084	12.0399	19.0062	10.831	13.9926	8.28376	11.6131	7.66787	9.14228	16.3502	3.0105	2.7064	5.0323	3.33283	5.45533	4.24901	1.92255	6.03472	0.402036	2.99932	1.0512	2.13641	2.16545	5.94089	1.12986	5.88832	1.45192	11.968	2.5682	1.39771	3.17044	2.95281	2.23705	3.79062	3.02714	5.89703	4.29723	16.6414	0.570785
ARC2252	2960	plasmid.Firmicutes	ErmC		rep22_1_repB(pUB110)		Bacteria;Firmicutes;Bacilli;Bacillales;Staphylococcaceae	60.1518	7.56281	5.29599	12.7229	12.105	17.4473	8.27606	11.9367	12.8714	12.0193	7.70932	6.3391	12.8769	3.36308	5.44206	8.56223	1.67542	2.99172	2.37332	0.483235	2.52806	0.808419	3.01553	2.6422	5.1551	1.45144	4.1811	1.70396	6.51216	4.8659	18.0491	0	3.51317	5.10013	2.22658	0.749713	0.635185	3.0435	2.15597	4.93766	17.6609	1.72161
ARC719	1348	plasmid.Firmicutes	ANT(4')-Ib		rep22_1_repB(pUB110)			47.6221	19.9281	14.8008	20.9531	8.86024	10.034	6.6953	8.42501	7.48152	9.80293	2.53927	1.39197	7.21932	0.738481	4.97914	3.41842	6.4382	8.75914	7.29602	1.06111	6.66148	3.55033	1.10361	4.64149	1.88663	3.18713	1.31158	0	6.49986	16.0271	7.33944	7.5598	6.17151	5.59955	9.77844	4.93876	1.39477	12.0295	4.73417	6.77646	14.2876	15.1216
ARC3615	4428	plasmid.Firmicutes	ErmC		rep22_1_repB(pUB110)		Bacteria;Firmicutes;Bacilli;Bacillales;Staphylococcaceae;Staphylococcus	82.608	11.1222	8.36781	13.1117	16.9194	18.6054	14.2676	18.2385	12.4001	17.6761	11.08	6.56816	16.3	2.69776	11.5199	7.28461	2.51995	6.33297	2.2211	0.969089	4.39385	0.81061	2.0158	1.41299	3.44605	4.85123	3.59351	1.51873	6.72768	3.90327	12.0653	2.87675	3.75754	5.11395	3.47295	1.50349	6.79367	2.4414	5.40452	4.95104	22.6796	5.37064
ARC3041	2126	chromosome.Firmicutes	ANT(4')-Ib		rep22_1_repB(pUB110)			31.3345	25.973	10.0548	16.9758	12.2572	7.51885	18.1936	8.30965	6.32493	8.6062	6.97683	7.06068	6.48471	7.4918	7.57691	19.5072	8.74751	12.496	13.8782	9.41922	7.03957	7.87885	7.69722	3.6787	7.77549	4.04163	2.49484	3.16319	14.8366	16.9368	22.3373	11.9833	7.82614	8.87605	6.20006	5.21907	5.30616	8.47485	9.00517	0.859329	20.7065	5.59294
ARC187	1905	chromosome.unclassified	ANT(4')-Ib		rep22_1_repB(pUB110)			36.2412	31.3364	8.97702	17.2977	7.9795	14.8458	5.41448	7.94884	10.588	9.60461	5.39045	4.43238	13.6226	8.36092	7.75125	13.9088	10.4131	8.52234	16.2258	9.76109	10.2131	5.0245	7.02833	6.56875	6.67502	9.021	1.85618	5.29524	6.43913	8.31673	7.27086	9.36146	4.36703	4.95288	3.45967	2.32982	3.94782	5.67481	5.86242	0.959021	22.3865	4.45841
ARC2199	1112	plasmid.Firmicutes	tet(L)		rep22_1_repB(pUB110)			10.8923	8.05249	2.56313	11.2889	3.90569	1.10577	4.63785	4.53913	4.03081	0.914108	3.07818	1.68739	2.91716	3.58084	7.24303	3.10794	4.45976	1.32726	7.58096	1.28631	2.69175	1.07595	1.33783	1.40664	9.14814	3.86354	6.35974	6.04762	12.6069	10.3619	3.55884	0	0	10.1819	5.92686	5.98691	10.1447	3.24056	8.60836	13.1434	70.5164	9.1654
ARC456	2187	unclassified.unclassified	ANT(4')-Ib		rep22_1_repB(pUB110)			53.1674	36.8493	16.2906	30.1346	7.94354	18.5539	12.3803	13.8478	7.68564	11.6197	6.78223	3.86085	10.7536	7.73801	17.8001	17.9096	12.4718	15.5217	12.2063	8.50246	8.89618	6.56494	9.52322	7.86741	10.4658	14.7334	5.65892	3.84371	16.0253	13.8301	16.2857	16.3087	3.80393	8.62848	10.0452	3.0441	4.29846	2.47154	5.836	8.35361	25.7902	11.6506
ARC4453	2102	unclassified.unclassified	ANT(4')-Ib		rep22_1_repB(pUB110)			45.5216	27.6895	19.6613	23.8881	6.19857	18.1343	9.81406	7.8042	9.59572	8.22089	4.34245	4.90964	10.031	8.05092	13.411	13.7013	17.1049	8.42577	10.6946	13.6097	7.11994	10.2456	9.20058	4.46484	8.46921	13.2853	4.20554	4.79896	9.17031	15.0746	19.7683	18.1802	7.9155	2.69322	9.40628	7.39013	3.57783	4.28581	6.83099	6.08399	34.0322	9.69736
ARC4424	1316	unclassified.Firmicutes	ANT(4')-Ib		rep22_1_repB(pUB110)			61.6654	28.351	11.9119	32.1938	19.8015	24.2934	12.7365	20.1364	5.96046	19.3102	6.93605	5.70327	19.1034	4.53863	10.2004	7.00309	16.0158	7.85061	16.0145	5.43456	5.68621	7.27331	9.04355	4.75436	5.79753	8.16157	4.03042	6.38768	6.65791	5.47229	6.01433	3.87181	3.16079	2.86786	6.67748	1.68628	5.71474	5.47645	1.21232	12.4942	30.3153	5.16309
ARC3600	1420	plasmid.unclassified	tet(L)		rep22_1_repB(pUB110)	Bacteria;Firmicutes;Bacilli;Lactobacillales;Streptococcaceae;Streptococcus;Streptococcus gallolyticus		11.0886	4.20393	3.01078	7.73526	3.05854	1.73186	2.72392	0.888647	0.789131	0.715837	1.60701	0	0	10.5156	26.4694	9.73528	7.85797	10.3938	5.93664	6.04384	6.32371	4.21289	1.04765	1.10154	6.26841	3.02553	4.98031	2.36794	19.7449	11.1573	23.6888	14.353	11.7172	10.6313	13.9239	4.68834	7.94429	2.53768	6.74119	7.71944	56.1901	19.1398
ARC4353	2085	chromosome.unclassified	ANT(4')-Ib		rep22_1_repB(pUB110)			47.0546	37.2204	12.9865	25.5881	10.4152	19.4616	13.6044	15.1304	11.2863	10.7255	4.37786	8.09946	12.8355	9.07145	14.1642	23.7585	14.2712	9.20234	10.7818	7.54635	12.9204	5.73842	6.42157	6.00167	6.70864	14.4239	5.0878	6.45079	10.926	11.0527	9.49023	9.77517	3.99002	6.33542	8.42931	3.19302	6.31225	4.32075	2.29556	2.62868	29.0313	1.62941
ARC2127	2238	chromosome.unclassified	ANT(4')-Ib		rep22_1_repB(pUB110)			60.0739	34.6758	15.9194	18.2296	10.1883	24.1748	7.48936	12.9684	6.5091	10.4465	4.07857	5.4497	9.0591	9.7857	10.1968	15.9572	13.2956	11.8706	13.8115	12.7826	11.3684	6.41533	9.97094	6.9892	7.38637	5.75905	8.68995	4.50734	12.5281	13.5149	14.1463	4.55345	10.2224	12.6478	4.90815	4.95789	3.36041	4.83044	4.27725	3.2653	22.7437	7.59006
ARC2628	2353	unclassified.Firmicutes	ANT(4')-Ib		rep22_1_repB(pUB110)			60.7412	43.7634	15.1413	23.3405	10.6133	19.8579	8.21923	12.8708	8.09589	11.2319	6.30375	7.9744	12.4075	11.4228	11.9804	27.4171	14.2265	14.4267	11.3451	9.72631	8.90462	7.62724	8.21913	9.97142	8.10619	7.30345	4.50831	9.2886	18.6184	14.6908	21.8642	8.66181	9.72281	10.4257	13.0712	6.60181	3.99521	9.18871	6.10231	3.88214	21.0475	7.94102
ARC3180	3275	unclassified.Firmicutes	tet(L)		rep22_1_repB(pUB110)	Bacteria		39.9425	18.6834	6.09204	8.62434	8.61995	7.88459	13.3853	10.4033	18.1344	8.06983	3.13552	10.5994	4.70487	3.95149	10.2471	10.5528	6.0571	6.30925	10.2962	5.67783	9.13961	3.65331	7.72222	4.29852	9.70681	3.9355	2.1594	4.10684	18.7275	14.9528	18.7298	9.33492	15.2413	11.524	30.1863	27.1041	22.9636	24.2068	17.5374	20.6402	88.6321	34.2324
ARC1727	1918	unclassified.unclassified	tet(L)		rep22_1_repB(pUB110)			13.893	4.6686	1.48603	3.27248	3.96271	2.56438	5.37778	3.28957	4.08966	0.529973	0.59488	1.9566	3.38257	7.26622	20.2966	21.6227	9.69614	14.6206	5.12776	5.96611	7.02268	4.36664	3.10253	0	2.65191	4.47993	6.45259	0.876558	24.6683	10.5132	35.0762	7.96972	4.33743	19.6773	19.4719	16.1982	11.7632	7.51513	9.98174	19.0504	124.084	24.7979
ARC386	2285	unclassified.Firmicutes	ANT(4')-Ib		rep22_1_repB(pUB110)			54.0676	32.0032	15.5919	21.2883	15.6809	13.4532	11.2851	13.8061	17.164	11.5662	5.99201	6.15878	12.067	10.4557	7.63715	18.1498	17.3628	10.9805	14.1423	16.2756	9.16961	10.9959	7.16162	11.6373	10.0169	12.2213	8.5112	6.62194	22.2401	9.45496	15.5872	14.4943	5.46118	4.95505	6.73008	6.79827	3.29129	7.88513	4.18927	7.99534	25.8882	5.20376
ARC2244	2537	unclassified.Firmicutes	tet(L)		rep22_1_repB(pUB110)			13.3678	3.52951	2.80864	4.32955	3.85181	5.33143	4.57387	3.48173	1.76676	2.40399	1.34921	1.10941	3.51623	8.24002	13.228	9.53574	4.88693	7.56283	6.64567	4.51045	2.94957	3.30123	5.27748	0.616549	3.50853	1.69344	4.87823	2.65075	14.5052	15.3284	28.0779	16.0672	10.6572	14.8762	20.7826	15.7449	25.1971	16.3344	20.1235	20.8834	184.907	42.8514
ARC1528	2139	plasmid.Firmicutes	tet(L)		rep22_1_repB(pUB110)			23.2165	6.27936	4.66373	11.7375	2.53806	6.32343	5.42492	1.76982	2.61937	2.8513	2.13367	0.43861	3.41222	7.91166	6.27572	7.00145	11.5925	13.11	20.3624	5.3497	13.2939	1.67806	9.04143	7.31269	10.7006	3.0128	3.30623	3.14397	22.9388	16.1605	26.8269	7.14629	8.7509	14.9976	10.2706	24.8993	20.2166	22.743	14.9174	13.6657	165.288	30.9713
ARC436	2867	unclassified.Firmicutes	tet(L)		rep22_1_repB(pUB110)			20.2785	4.68488	3.4795	4.37852	3.78717	3.85999	3.59769	4.40139	5.4719	7.09096	0.79594	1.96342	3.39437	6.59713	11.7054	13.26	3.0271	6.17753	6.86086	2.49455	3.13208	1.66928	8.30227	2.18233	5.76585	4.49556	0.616676	3.51846	17.7253	14.5688	31.0576	27.547	10.156	23.0369	16.0916	47.216	22.2968	23.8809	36.1709	14.6563	237.518	61.6185
ARC2620	5344	plasmid.Firmicutes	ANT(4')-Ib		rep22_1_repB(pUB110),repUS12__rep(pUB110),repUS18__rep(pKKS825)		Bacteria;Firmicutes;Bacilli;Bacillales;Staphylococcaceae;Staphylococcus	101.086	57.808	22.1339	43.7507	20.7241	30.6025	22.4377	19.8349	17.8234	23.396	11.9564	12.6402	25.0393	14.1572	20.0954	26.2996	11.8321	14.3614	14.4602	10.9741	12.3224	8.73165	10.8568	11.4153	12.8492	12.4611	6.28596	14.1571	31.1517	26.1433	26.289	23.3599	7.78367	6.70919	16.8549	13.7036	11.6102	12.4747	23.8835	13.6747	63.8418	16.211
ARC1514	7123	plasmid.Firmicutes	ErmC,ErmC		rep22_1_repB(pUB110),repUS16__repF(pE194),repUS16__repF(pE194)		Bacteria;Firmicutes;Bacilli;Bacillales;Staphylococcaceae;Staphylococcus	51.013	5.02843	4.60162	7.71028	13.5666	13.6375	8.14538	13.8181	11.9561	14.1278	7.84894	8.82473	21.1765	2.79509	4.3345	6.7927	1.56652	2.69365	1.77524	1.00405	2.73143	0.167971	1.46197	1.31758	2.14223	2.71418	2.48211	1.88824	4.67428	3.43748	13.6118	1.43066	1.45992	1.85446	1.23369	1.86928	2.37559	1.77064	2.91175	3.84726	10.6223	1.66932
ARC776	4638	plasmid.Firmicutes	tet(K),tet(K)		rep7_1_repC(Cassette)			18.5417	1.2871	2.15087	2.02995	0.234106	0.530237	0.833973	0	1.44963	0.657496	0.492014	0.606848	1.22398	0.214634	1.15772	1.73869	0	0	1.21173	0.616807	0	0.257969	0	0	0	0.463158	0	0.362492	1.13348	2.7949	3.41305	1.0986	0.896851	1.2206	1.89469	0.478471	1.21614	1.16543	3.43988	3.15125	24.9154	3.29623
ARC2396	1943	plasmid.unclassified	streptomycin resistance protein		rep7_11_repD(pTZ4)	Bacteria	Bacteria	64.2077	6.91279	8.80146	8.88351	17.8822	24.0482	13.935	13.6384	15.5714	9.93993	5.87226	7.24283	12.9388	2.56169	8.29053	6.52192	1.27618	1.51921	0.723111	1.47234	1.54052	0.61578	0	0	0.654448	0	2.72981	0.865279	1.80377	6.67151	2.03676	0	0	0	1.13067	2.28425	2.90296	1.85461	4.10555	0.940265	15.5765	3.49697
ARC4560	1346	unclassified.unclassified	tet(K)		rep7_12_rep(SAP060B)			16.1976	1.10876	0	2.33158	0	1.82707	0	0.937503	0.832516	0	1.69536	0	1.80751	0	0.997307	0.855876	0	0	0	0	0	0	0	0	0	0	0	0	1.3019	0	1.47007	0	1.54517	2.80394	0	0	0	1.3386	0	4.07192	7.1544	1.262
ARC985	2542	plasmid.unclassified	tet(K)		rep7_12_rep(SAP060B)			11.4356	1.76128	1.68187	1.23458	0.427137	0.967443	0.507208	0	0	0.399877	0.448851	0	0.638057	0	1.05616	1.35957	0	0	0.552717	0	0	0	0	0	0.500233	0	0	0	2.75746	0.566603	0.778408	1.00222	0.818174	0	2.59271	0	0.739633	0	0	2.1561	14.0708	0
ARC5721	4102	plasmid.Firmicutes	tet(K)		rep7_12_rep(SAP060B)			19.7835	2.18293	0.347416	2.67773	0.794087	1.49881	0.628631	0.307625	0.819527	0.991213	0.556304	0.457429	1.58161	0	0	1.12336	0	0	0.342517	0	0	0.291677	0	0	0	0	0	0.819716	1.28159	1.75561	2.41189	2.4843	0.50702	1.84013	0.535566	0.540992	0.916698	2.19619	3.11149	4.45377	20.1222	1.65642
ARC2710	3962	plasmid.Firmicutes	tet(K)		rep7_12_rep(SAP060B)			14.674	1.88339	2.15816	3.56445	0.822147	1.24141	0	0	0.848485	0	2.01586	1.65758	1.43281	0.50251	0.677625	1.45382	0	0	0	0.722047	0	0	0	0	0	0	0	0.848681	0.884585	1.81765	4.49481	0	0.524936	0	1.66347	0	0	0.454759	4.83215	3.68891	14.5833	0
ARC2508	1169	plasmid.unclassified	streptomycin resistance protein		rep7_16_repD	Bacteria	Bacteria	7.25281	2.55328	0	1.3423	0.928813	0	2.20586	1.07945	2.8757	1.73907	0.97603	1.60511	2.08119	0.851559	0	0	0	0	2.40377	0	1.28025	1.02349	0	0	1.08776	1.83758	0	1.43818	0	2.46417	3.38531	0	1.77913	0	1.87929	3.79666	3.21668	1.54128	2.72954	0	9.41446	1.45308
ARC2897	1388	plasmid.unclassified	streptomycin resistance protein		rep7_16_repD		Bacteria	6.10846	3.22564	2.05346	0	3.12906	0.885894	1.85781	0	0.807324	1.46468	2.46609	2.02778	2.33709	0	2.90139	0	0	0	1.01225	0	0	0	0	0	0	0	0	1.21127	1.26251	0	1.42559	0	0	0	1.58277	1.59881	1.35457	0	0	1.31624	4.95565	1.22382
ARC638	1606	plasmid.unclassified	streptomycin resistance protein		rep7_16_repD	Bacteria	Bacteria	11.3128	8.36336	3.54945	3.90822	2.70431	5.35949	2.40845	3.92864	2.09321	2.53173	2.13134	1.75253	1.00993	1.85954	0	0.717315	0.771988	2.757	2.62454	0	0.931888	0	1.85263	0.973963	0	4.01269	0	1.04685	1.09114	0.896828	3.69623	1.58634	0	0	9.57548	2.76357	4.68281	0	1.98682	3.4127	18.845	4.23077
ARC711	1073	plasmid.unclassified	P12055		rep7_16_repD	Bacteria	Bacteria	7.90171	2.78172	3.98444	5.84959	0	2.29193	0	1.17603	0	0	2.12671	2.62308	0.755798	0.927747	2.5021	1.07363	2.31093	1.3755	1.30942	9.33144	6.97396	0	0	2.91553	2.37016	0	3.29545	0	1.63314	0	9.22047	0	0	0	4.09485	4.13635	0	13.4334	2.97375	1.70264	21.7956	1.58309
ARC3500	1645	unclassified.unclassified	streptomycin resistance protein		rep7_16_repD	Bacteria	Bacteria	5.89043	9.97954	6.93059	4.76946	4.62035	5.23243	3.13513	5.3697	2.72478	2.4717	0.693604	3.42196	3.94393	1.2103	4.08017	1.40062	2.26106	0	0.854107	0.869529	2.72938	0.727331	0.904355	3.80349	0.773004	2.6117	0	3.06609	0	3.50226	2.40573	0	1.26431	0	1.3355	4.04708	3.42884	0	1.93971	0	10.8717	4.13047
ARC4315	1368	unclassified.unclassified	streptomycin resistance protein		rep7_16_repD	Bacteria	Bacteria	7.08316	12.0003	2.08348	5.7352	1.5874	3.59538	3.76995	9.22426	1.63825	5.94438	2.50215	4.11486	8.29941	0.727685	0.981269	2.52633	0.906296	1.07888	0	0	3.28204	1.74921	0	0	1.85905	0	3.87721	1.22897	2.56193	1.05286	1.44643	0	1.52032	0	0	3.24437	1.37438	1.31707	2.33248	2.67096	11.0618	1.24171
ARC845	1319	plasmid.unclassified	streptomycin resistance protein		rep7_16_repD	Bacteria	Bacteria;Firmicutes;Bacilli	1.83657	4.52584	3.24132	2.37931	3.29274	3.72895	0	0	0	0	0.865034	0	0	1.50944	0	0.873396	1.87993	2.23793	2.13041	0	0	0	0	2.37177	0	0	0	0	1.32855	2.18394	0	1.9315	1.5768	0	3.33114	6.7298	0	1.366	2.41913	2.77018	13.5587	2.57567
ARC3375	1445	plasmid.unclassified	streptomycin resistance protein		rep7_16_repD	Bacteria	Bacteria	10.8968	3.0984	3.94492	2.17184	0	0	2.67679	2.61982	3.10191	4.92417	0.789605	3.89559	2.2449	0	1.85796	0	0	0	1.94464	0	2.07143	1.656	0	0	2.63998	1.48659	0	0	3.63812	3.98701	2.7387	0	1.43931	5.22366	3.04068	4.60723	1.30114	2.49378	1.10409	1.26431	19.0407	3.52662
ARC937	2269	plasmid.unclassified	streptomycin resistance protein		rep7_16_repD	Bacteria	Bacteria	11.2101	6.57732	6.90883	2.76624	3.82823	1.62577	2.84117	3.33683	1.48158	4.03191	2.01142	1.65392	2.85931	0	2.95808	1.01543	0.546414	0.650469	0.619218	1.2608	0.659591	1.05461	0	1.37874	0	0.946728	0	0.74096	2.31692	1.90433	2.61619	1.12281	1.83323	0	3.87288	0.97803	4.14312	1.58815	4.92195	0.805172	19.4015	5.24045
ARC5397	2129	plasmid.unclassified	streptomycin resistance protein		rep7_16_repD	Bacteria	Bacteria	7.96481	5.60787	2.00813	12.5296	1.01999	4.0429	4.8448	5.9271	3.15801	0.477449	3.21554	0.440671	3.04733	0	1.26104	1.08221	1.16469	0.693243	2.63975	0.671853	0.702965	1.68595	0	0	0.597272	0	0.830441	0	1.64618	1.35304	1.85882	1.19664	0.976889	0	3.09566	0	2.64934	3.38516	4.49624	1.71624	18.0927	0
ARC2744	2061	plasmid.unclassified	streptomycin resistance protein		rep7_16_repD	Bacteria	Bacteria	8.2276	2.89645	7.60608	6.09084	2.63411	5.36952	1.25116	0.612265	2.1748	1.97281	2.76802	1.36563	3.93484	0.483005	8.46719	2.23582	3.60935	6.44504	2.72684	0.69402	0.726158	0	1.44363	0.758944	0.616978	3.12682	0.85784	3.26295	6.80199	6.28954	6.72052	1.23613	1.00912	0	6.3956	2.15347	1.8245	1.74843	5.41868	0.886431	47.3915	18.1322
ARC5768	2170	plasmid.unclassified	streptomycin resistance protein		rep7_16_repD	Bacteria	Bacteria	11.1633	2.75096	3.28365	10.8467	3.00216	6.2331	2.97079	1.74453	3.09834	0.936856	1.57739	3.45876	4.11091	0	1.85582	0.53088	1.14269	0.680145	0.647468	0.659159	0	1.10273	0.685559	0.720822	0	0	0.814751	0.774764	0.807541	1.32747	1.8237	0	0.958432	0	4.04957	4.0906	0.866428	8.30301	1.47043	1.68381	12.6792	6.26232
ARC4565	1099	plasmid.unclassified	P12055		rep7_16_repD	Bacteria	Bacteria;Firmicutes;Bacilli	3.30633	12.2216	2.59345	7.139	1.97595	1.11885	0	2.29641	3.05887	0.924921	2.0764	0.853674	0.737917	0.905799	2.4429	7.33764	0	6.71481	1.27844	1.30152	1.36179	5.4434	0	1.42328	1.15704	0	3.21749	0	3.18901	0	0	0	0	0	0	0	0	3.2789	1.4517	0	17.5247	3.09127
ARC5132	5062	plasmid.Firmicutes	streptomycin resistance protein		rep7_16_repD	Bacteria	Bacteria	143.327	22.9962	17.4548	23.559	36.0354	43.2383	16.5559	39.8855	29.442	37.7518	25.4703	31.693	49.8246	10.0295	15.1156	12.2893	2.44926	2.91567	4.99607	1.41286	0.295656	2.83633	2.05722	3.09005	2.76324	4.24363	5.58833	3.98555	10.7316	11.0968	30.099	5.53619	2.05432	7.45574	8.24593	6.13751	8.54275	11.7459	16.0739	15.8801	54.3535	14.7651
ARC821	1151	plasmid.unclassified	P12055		rep7_16_repD	Bacteria;Actinobacteria;Actinobacteria;Corynebacteriales;	Bacteria	43.1451	62.2371	22.2866	61.3482	17.9234	22.4344	23.5237	16.445	18.4976	30.9097	4.95647	4.89064	16.9099	23.3517	22.1591	34.0298	28.0062	25.6458	17.0896	18.6409	15.6032	13.5134	23.2649	21.7437	7.7334	35.4599	16.8967	20.4495	39.5842	42.546	34.3825	11.0671	3.6139	6.55795	0	7.71208	3.26698	1.56538	5.54445	12.6981	33.4659	8.85485
ARC5720	1623	plasmid.Firmicutes	catA8		rep7_3_CDS1(pCW7)		Bacteria;Firmicutes;Bacilli	43.2845	8.27576	2.6342	15.4691	0.668997	14.3948	0.794407	3.10999	0.690429	4.38412	0	0	2.49837	0	0.827095	4.25881	5.34732	1.81875	10.3882	1.76263	0.922127	0	0	0	0.783482	3.97066	0	4.14353	0	2.6623	10.9725	0	7.68872	2.32538	0	2.73463	2.31688	1.11014	1.96601	4.50261	25.4286	8.37292
ARC2752	1610	plasmid.Firmicutes	catA8		rep7_3_CDS1(pCW7)		Bacteria	19.5601	19.466	12.3922	9.74628	5.39519	6.10992	0.800822	5.48643	2.78402	5.05087	4.2521	1.74818	1.51113	3.09153	5.00264	5.72427	10.0109	6.41702	13.9628	7.10746	6.50701	0.743143	0.924015	3.88617	7.10828	6.6712	7.68699	3.13274	6.53055	11.6298	12.2901	1.58239	0	4.68832	4.09358	1.37835	5.83897	11.191	11.8913	7.94319	40.1598	12.6608
ARC5564	1522	plasmid.unclassified	streptomycin resistance protein		rep7_3_CDS1(pCW7),rep7_13_rep(pSBK203)	Bacteria	Bacteria	11.1413	4.90274	1.87267	3.09294	2.14018	2.42369	2.54137	4.97456	2.20874	2.67145	0.749658	1.23284	2.66416	0.654056	0.881981	3.02762	0.814595	1.93944	19.3858	0	3.93328	2.35833	0.97744	1.02772	0	2.82277	1.16164	2.20925	1.15136	1.89265	3.90022	0	0	0	0	1.45805	0	0	1.04824	1.20035	11.7503	5.58034
ARC1645	7944	chromosome.Firmicutes	streptomycin resistance protein		rep7_3_CDS1(pCW7),rep7_16_repD	Bacteria;Firmicutes;Clostridia;Clostridiales;	Bacteria	4.11668	51.6627	56.1502	9.28375	12.3012	2.16701	8.76428	0.953081	0.705291	0.767741	1.14902	0.708601	2.45006	0.501245	0.33796	0.580065	0.936415	0.55737	0.707455	1.98063	0.565186	0.451835	0.187269	0.196901	1.12049	1.08163	0.667677	0.423272	0.882358	0.906537	1.4945	0	1.30904	0	0.553094	1.1174	0.236675	0.68042	0.602498	0	3.98298	3.20743
ARC2763	2141	plasmid.unclassified	streptomycin resistance protein		rep7_4_repD(pK214)	Bacteria	Bacteria	19.2347	28.5793	12.6469	22.7201	3.04283	9.76345	6.62426	10.0196	2.61692	4.74773	5.86211	1.7528	7.19685	2.78974	1.88096	8.60913	2.89541	6.20422	3.93743	4.00853	11.1844	9.50015	3.47423	3.65293	4.75139	4.01331	0	3.14103	6.54783	7.39998	5.5452	5.94968	0.971414	1.76277	6.15663	4.14601	0	13.4648	3.72587	6.82647	30.1996	6.34715
ARC2816	3467	plasmid.Firmicutes	tet(K)		rep7_6_ORF(pKH1),Rep7_17_repC(pS0385-1)			8.0352	1.72183	0.822095	0.905193	0.939529	1.06399	0	0	0.323209	0	1.31639	1.35302	0.935646	0.574256	1.54875	2.9905	0	0	0	0	0.431673	0	0	0	0	0.619592	0	0	1.51632	3.7389	2.85364	1.46966	2.39954	3.26573	1.90097	0	0.542298	4.15749	2.30086	1.58085	13.491	1.46985
ARC4108	1353	plasmid.unclassified	streptomycin resistance protein		rep7_8_CDS4(pS194)	Bacteria	Bacteria	8.9521	3.30908	6.31974	5.79879	8.025	1.81762	1.90587	4.66326	3.31283	5.25899	9.27626	8.32095	10.1896	2.20726	3.96859	3.40579	1.83269	2.18169	1.03844	0	0	0	2.19906	1.15609	1.87966	0	3.9202	1.2426	2.59034	1.06453	5.84985	5.6489	3.07435	0	0	3.28034	0	1.33167	1.17917	0	14.2348	3.76642
ARC2565	1666	plasmid.Proteobacteria	streptomycin resistance protein		rep7_8_CDS4(pS194)	Bacteria;Firmicutes;Bacilli	Bacteria	79.2455	17.0201	9.40944	14.128	23.4623	22.8801	13.1564	31.8121	31.6126	31.117	15.7518	14.0784	31.1537	8.36532	9.66897	17.9785	1.48837	4.42952	3.37336	0	3.59331	4.30898	0	0	0	1.28939	8.48984	7.06402	4.20735	11.2389	15.4401	1.5292	1.24838	3.39805	5.27465	6.66011	4.51416	4.32594	16.2797	13.1592	33.8555	5.098
ARC2241	2032	plasmid.Proteobacteria	streptomycin resistance protein		rep7_8_CDS4(pS194)	Bacteria;Firmicutes;Bacilli	Bacteria	102.525	17.6267	11.2213	12.3555	22.4423	30.2564	17.1318	34.1552	31.9847	25.012	20.7757	19.8534	30.7307	5.87878	9.90927	9.07093	0	5.08435	4.84008	0.703925	5.89217	5.29928	0.732118	2.30933	1.87735	4.2286	9.57091	2.48214	5.1743	15.5939	17.528	0	2.04704	7.42933	1.08115	8.73681	11.1032	4.43345	12.5623	14.3853	39.9437	6.68762
ARC950	2914	plasmid.Firmicutes	tetS	ICEberg|105,ICEberg|67	repA(pEF418)	Bacteria	Bacteria	3.32524	2.04859	2.93432	1.07697	1.11783	1.26591	0.442458	6.4956	1.15364	0.697659	2.34931	4.18546	0.834905	8.19881	6.4493	1.18601	0.850936	3.03895	3.3751	1.47259	0.513594	0.41059	3.57366	0.536782	0.436373	3.68587	2.42692	3.46171	3.0068	0.494271	1.35807	2.62284	0.713726	1.94274	3.76954	0.761548	0.645212	1.23662	1.6425	1.88085	7.08144	2.33172
ARC1202	4685	chromosome.Firmicutes	ANT(4')-Ib		repUS12__rep(pUB110)	Bacteria;Firmicutes;Tissierellia;Tissierellales;Peptoniphilaceae;Helcococcus;Helcococcus massiliensis		25.0775	12.7419	4.86695	12.7274	7.41623	8.39869	5.77925	5.38689	4.78363	6.509	2.67893	3.60456	4.84678	4.03714	4.58442	6.14732	4.23415	5.35551	6.89757	3.96903	2.23613	3.06457	3.17538	4.00645	2.44276	0.917023	2.64164	2.15313	11.9692	12.2972	5.49056	3.80653	2.21963	2.8195	2.3446	4.26304	1.20394	1.15374	2.38376	1.55982	16.15	2.90059
ARC1584	2991	plasmid.Firmicutes	ErmC		repUS12__rep(pUB110)		Bacteria;Firmicutes;Bacilli;Bacillales;Staphylococcaceae;Staphylococcus	44.545	13.472	4.28817	10.4925	7.98636	13.5665	5.17281	9.70352	9.7408	9.17592	4.95912	5.01872	15.1837	2.66258	1.79522	5.77738	1.65806	4.93452	3.75795	1.43468	5.00372	0.80004	1.98952	1.04593	2.55084	3.59098	0.59111	1.6863	5.85879	5.29701	8.60022	0.851773	0.695352	1.89273	0	0.741942	3.14301	1.20478	3.20043	3.05405	15.638	5.67922
ARC4340	4494	plasmid.Firmicutes	ErmC		repUS12__rep(pUB110)		Bacteria;Firmicutes;Bacilli;Bacillales;Staphylococcaceae;Staphylococcus	76.5435	12.9514	10.4647	19.2041	16.6709	20.2474	10.3284	9.82772	15.9582	19.4522	9.6478	8.97687	17.5043	5.98081	9.85723	9.48472	4.68999	5.58312	6.87809	3.50114	6.66049	4.52599	3.64137	2.43642	4.2443	3.82399	4.72099	5.98571	9.74835	5.44842	8.80602	4.53521	2.31397	5.87866	5.37735	3.45662	5.43879	2.40555	6.74519	2.84569	24.4893	6.42571
ARC4616	1964	plasmid.Proteobacteria	ErmT		repUS12__rep(pUB110)	Bacteria	Bacteria;Firmicutes;Bacilli;Lactobacillales;Streptococcaceae;Streptococcus	3.08355	0	0	1.59791	0	0	0.656478	0	0	2.07024	0	0.955384	0	0.50686	0	0.586562	0	0	0	0.728297	0	0	0.757466	0	0	0	0	0	14.2759	5.13347	17.1274	9.08023	5.2948	6.72573	1.11858	7.90939	7.65844	3.66956	4.06165	1.86042	35.0226	8.64896
ARC4413	3062	plasmid.Firmicutes	cfrA		repUS12__rep(pUB110)	Bacteria	Bacteria;Firmicutes;Bacilli;Bacillales	72.3884	15.1092	12.1008	19.9859	20.5667	27.7086	22.7379	22.666	17.2001	29.2133	16.0229	20.2222	38.4033	11.3787	23.2351	33.108	8.50297	11.5682	18.8129	6.07279	8.30908	7.42415	3.40093	2.55419	3.73753	4.9108	1.73221	5.49065	10.8736	7.52609	12.9243	4.16011	1.35846	3.69768	3.58734	4.34843	2.4561	2.35369	5.21037	8.35307	17.9711	3.88327
ARC4868	2821	unclassified.Firmicutes	ANT(4')-Ib		repUS12__rep(pUB110)			45.512	31.7418	8.08282	24.4745	15.0108	13.9482	10.512	12.9722	10.3278	10.8099	2.42676	3.99087	9.7742	6.35183	9.04117	13.0678	8.78989	8.8942	12.4513	7.60568	9.01893	3.81713	8.43765	4.43583	4.95835	8.37625	6.26731	1.78792	8.69659	13.7853	10.5213	8.12793	2.94902	2.67572	7.00886	6.29323	2.66593	5.10954	6.22105	3.2381	23.8953	3.61288
ARC4723	1901	plasmid.Proteobacteria	ErmT		repUS12__rep(pUB110)	Bacteria	Bacteria;Firmicutes;Bacilli;Lactobacillales;Streptococcaceae;Streptococcus	2.5486	1.57012	0.749659	0.825435	0.571164	0.646828	1.35647	1.3276	0	1.60414	0.6002	0	0	0.523657	0	0.606001	0	0	0	0	0	0	0	0	0	0	0.930042	0	11.9835	6.06126	13.5314	10.7213	3.28216	7.94129	4.6226	7.00415	7.91225	4.73896	5.0355	1.92208	33.2886	10.7227
ARC878	1533	plasmid.Proteobacteria	ErmT		repUS12__rep(pUB110)	Bacteria	Bacteria;Firmicutes;Bacilli;Lactobacillales;Streptococcaceae;Streptococcus	0.790098	0.973513	0	1.02358	0.708273	0.802101	0.841046	0	0	0	1.48856	0	0.529009	0.649362	0.875653	0	0	0	0	0.933057	0	0	0.970426	1.02034	0	0	0	0	4.57238	7.51627	20.6519	9.97125	6.78342	8.61666	10.0315	5.79035	7.3587	5.87656	9.36643	5.95869	35.8953	14.4048
ARC4126	1531	plasmid.Proteobacteria	ErmT		repUS12__rep(pUB110)	Bacteria	Bacteria;Firmicutes;Bacilli;Lactobacillales;Streptococcaceae;Streptococcus	2.37339	0.974784	0	1.02492	1.4184	0	0.842144	0	0	0	0	0	0.5297	0.650211	0.876797	2.25737	0	0	0.917704	0	0.977539	0	1.94339	2.04335	0	0	0	0	10.3013	8.46685	16.8016	14.9764	1.35846	8.62792	5.73975	11.5958	6.14026	3.53054	9.37867	4.77318	41.3335	11.0951
ARC1164	2057	plasmid.Proteobacteria	ErmT		repUS12__rep(pUB110)	Bacteria	Bacteria;Firmicutes;Bacilli;Lactobacillales;Streptococcaceae;Streptococcus	7.06594	2.17656	2.77122	0	0.527847	0	0.626798	1.22691	0.544758	0	0	0.456095	0.788499	0.967888	1.95777	1.68013	0	0	0	0	0	0	0.72322	0	0	0	0	0	13.6304	6.30178	17.3149	16.1009	9.09975	12.8433	10.6801	5.39414	3.6561	5.25548	8.53163	7.99339	54.8403	22.2964
ARC2607	1627	plasmid.unclassified	ErmT		repUS12__rep(pUB110)	Bacteria	Bacteria;Firmicutes;Bacilli;Lactobacillales;Streptococcaceae;Streptococcus	1.4889	0.917268	0	0	1.3347	1.51152	0	1.55117	0	0.624762	0	0	0.498445	0	0	0	0	0	0	0.879149	0	0	0.91436	0	0	0	0	0	16.1558	8.85252	23.1073	4.69758	0	10.4385	5.40108	5.45581	9.24474	6.64445	5.88352	4.49154	31.2849	18.7927
ARC1132	2116	chromosome.Firmicutes	ANT(4')-Ib		repUS12__rep(pUB110)			48.6549	20.4534	11.4493	16.3144	10.2626	21.5009	9.74913	12.5234	8.47309	10.088	5.39215	1.33013	7.66513	5.6454	6.97832	16.8773	8.20292	7.67252	9.29588	8.11177	6.36555	4.52348	5.62444	5.91374	6.61035	5.07591	4.17772	3.97268	12.4222	12.2521	12.1566	9.63196	2.94867	5.3508	9.34405	7.34123	7.10831	11.9209	5.27784	6.04373	24.7052	6.42214
ARC2310	1566	plasmid.Proteobacteria	ErmT		repUS12__rep(pUB110)	Bacteria	Bacteria;Firmicutes;Bacilli;Lactobacillales;Streptococcaceae;Streptococcus	8.50793	0.952998	0	2.00403	2.77339	0	4.11661	2.41739	0	1.2982	0	1.79729	0	0	0.8572	0.735638	0	0	0	0	0.955691	0	0	1.99768	0	0	1.129	0	17.9041	6.43815	22.7438	9.76113	3.98429	14.4601	9.82007	8.50249	10.8054	8.05381	13.2442	5.83312	72.9132	14.1012
ARC2985	2081	plasmid.Proteobacteria	ErmT		repUS12__rep(pUB110)	Bacteria	Bacteria;Firmicutes;Bacilli;Lactobacillales;Streptococcaceae;Streptococcus	2.32815	0.717153	0.684816	2.26211	1.04352	0.59088	0	0.606381	0.538475	0.488462	0	0.90167	0.389702	0.478363	2.58025	2.21434	0	2.1277	0	0	0	0	0	0	0	1.03226	1.69919	0	6.73662	11.074	22.8203	7.34547	4.99711	7.25439	11.6126	4.26555	15.3592	8.65811	10.7332	8.77912	52.8856	15.5091
ARC3490	2541	chromosome.unclassified	ANT(4')-Ib		repUS12__rep(pUB110)			56.7238	33.4776	12.3385	25.3189	13.6738	17.4208	10.1482	13.905	6.61491	12.4011	5.38833	4.79986	10.2129	7.05175	6.33944	13.601	10.2464	9.87428	8.29401	7.88086	4.71188	5.17948	5.85464	5.5402	8.5073	6.76309	5.56634	3.96986	13.1031	5.66826	10.902	6.01571	2.45549	5.19848	3.45831	6.11336	8.13917	5.67258	4.39508	4.31389	24.3628	3.34249
ARC476	2956	chromosome.unclassified	ANT(4')-Ib		repUS12__rep(pUB110)			59.4137	32.3117	11.5705	20.7026	14.6926	17.055	6.97874	16.6486	5.68623	13.7549	5.40383	4.76076	12.0713	9.76614	9.5365	12.8607	16.7769	9.98589	6.65429	4.83889	7.59444	8.90464	11.0719	10.054	4.7319	9.4471	8.37352	4.55003	14.2276	11.2067	11.3796	10.3423	2.81434	5.74541	5.94557	3.75364	3.18022	4.87619	8.63554	9.27064	28.8541	6.89576
ARC1437	2819	unclassified.Firmicutes	ANT(4')-Ib		repUS12__rep(pUB110)			61.0121	28.0585	11.6273	30.6149	13.4808	12.6495	9.14738	8.0574	7.9501	8.65403	6.88068	3.32809	10.6442	6.35633	7.14283	11.8511	12.7544	9.94763	11.9617	9.1333	6.90172	6.36641	7.91591	5.54872	8.5705	9.90622	10.662	4.17476	14.2974	14.306	18.2499	6.32621	1.47556	2.00821	6.23452	3.14885	2.66782	6.39146	6.22546	3.24039	24.8883	8.43603
ARC657	3356	plasmid.unclassified	ErmT		repUS12__rep(pUB110)	Bacteria;Firmicutes;Bacilli;Lactobacillales;Streptococcaceae;Streptococcus;		45.4749	12.4514	7.21893	12.6243	8.08837	10.2591	13.8306	7.89614	3.33899	5.14908	4.75975	7.54799	8.94098	8.00887	15.5997	21.9692	5.17205	6.59676	5.02386	8.9505	8.91902	3.56514	8.42241	6.5252	8.33582	14.0819	4.74138	8.5164	68.9249	52.7883	152.118	53.8985	57.6344	73.6601	39.2769	89.2686	56.5837	53.6875	65.6041	48.9941	423.856	119.453
ARC458	3714	plasmid.Proteobacteria	ErmT		repUS12__rep(pUB110)	Bacteria;Firmicutes;Bacilli;Lactobacillales;Streptococcaceae;Streptococcus;		62.2894	13.6622	6.13937	15.6324	13.448	13.9052	15.6218	8.83383	5.73257	4.65275	6.75863	8.33608	6.3323	13.4016	31.445	33.8096	7.34408	9.14002	7.566	15.7904	14.1038	11.2752	10.4144	12.2136	6.84756	8.67579	5.71247	9.50619	91.0625	59.7219	171.02	69.2819	71.6785	80.2783	41.4061	85.4438	66.3165	74.7092	88.491	64.9314	514.494	127.605
ARC949	2728	plasmid.Firmicutes	ErmC		repUS16__repF(pE194),repUS16__repF(pE194)			21.3118	2.18826	1.56719	0	4.37815	4.50741	0.945251	5.08822	4.92918	7.82487	4.18248	2.40737	7.43192	2.18946	1.96829	2.53374	0.454477	0.541024	0	0.524331	0.548611	0.87717	0	0.573381	1.39838	0.787436	0.648097	0.616289	1.28472	3.16783	5.80268	1.86778	0	0	0.805311	0	0.689204	1.9814	4.67864	1.33939	11.0943	1.86802
ARC758	1614	plasmid.Firmicutes	ErmC		repUS16__repF(pE194),repUS16__repF(pE194)			30.0178	4.62328	3.53185	1.94443	7.4	5.33293	2.39651	10.1638	4.16567	7.55753	4.94849	4.06897	7.5369	0	2.49512	4.28256	0	0.914445	0.870511	1.77246	0	0	0.921725	0	0	1.33093	2.19084	3.12498	2.17145	1.78477	3.6779	0	0	3.50753	0	1.37494	0	0	0.988485	0	1.70469	0
ARC2706	1347	plasmid.Firmicutes	ErmC		repUS16__repF(pE194),repUS16__repF(pE194)			14.3872	4.43176	1.05798	4.65969	1.61215	4.56429	1.91436	6.55765	3.32759	9.05558	0.847052	2.0895	12.0411	1.47806	2.9897	0.85524	0.920426	2.19141	1.04306	1.0619	0	0	1.10443	0	1.88803	1.59475	0	0	1.30094	3.20781	7.34489	1.89135	0	0	0	1.64748	1.3958	0	2.36884	0	8.17038	0
ARC4128	2466	plasmid.Firmicutes	ErmC		repUS16__repF(pE194),repUS16__repF(pE194)		Bacteria;Firmicutes;Bacilli;Bacillales;Staphylococcaceae;Staphylococcus;Staphylococcus aureus	40.2758	7.86745	4.0453	3.18157	8.80602	5.98355	4.70556	14.8396	9.99694	11.9538	8.791	6.46763	14.4699	2.0184	5.98789	2.80294	0.502763	1.19701	1.1395	2.32016	0.606899	0.485182	0.60327	1.9029	1.54695	2.61329	4.30173	0	2.84244	4.67253	9.62877	1.03311	0.843389	0	0	0.899899	1.52486	0	0	5.18595	6.69435	1.37766
ARC1734	1305	plasmid.Firmicutes	ErmC		repUS16__repF(pE194),repUS16__repF(pE194)			33.413	5.71799	1.09203	2.40483	4.9921	5.65343	0.987987	4.83479	12.8801	11.6838	2.62294	8.62701	11.1858	0	7.20048	0	0	2.26194	0	1.09607	0	0	0	0	0	0	2.70959	0	0	1.10368	1.51626	1.95223	0	0	0	1.7005	2.88145	0	2.44508	1.39995	1.05417	0
ARC1589	2677	plasmid.Firmicutes	ErmC		repUS16__repF(pE194),repUS16__repF(pE194)			28.9571	10.0348	2.66175	4.10312	7.70634	8.72723	3.85304	8.95618	14.2321	9.11308	5.96702	7.71017	16.3588	1.85931	2.50724	2.58201	0.463135	1.10266	1.04969	0.53432	1.11813	0.446941	0	0	0	2.40731	0.660444	3.14015	1.9638	2.15212	5.91322	2.85505	0	0	0	0.828969	1.40467	1.3461	1.78791	0.682456	10.7917	2.53815
ARC3558	2698	plasmid.Firmicutes	ErmC		repUS16__repF(pE194),repUS16__repF(pE194)	Bacteria;Firmicutes;Bacilli;Bacillales;Staphylococcaceae;Staphylococcus;	Bacteria;Firmicutes;Bacilli;Bacillales;Staphylococcaceae;Staphylococcus;Staphylococcus aureus	31.4253	3.87204	3.69745	6.39758	11.6708	10.0266	5.25669	12.1604	12.8753	14.3167	4.22898	7.99789	14.7285	2.58277	7.96072	2.9889	0.459531	0	0.520758	2.12065	0.554712	1.33039	0	1.73927	0	1.59238	4.58713	1.86943	0.649505	1.06768	4.4004	2.83283	0	2.7977	0	0.822517	0	0.667811	2.95666	0	6.1187	1.2592
ARC3167	4357	plasmid.Firmicutes	ErmC,ErmC		repUS16__repF(pE194),repUS16__repF(pE194)		Bacteria;Firmicutes;Bacilli;Bacillales;Staphylococcaceae;Staphylococcus;Staphylococcus aureus	37.2512	8.90573	3.27083	4.32174	12.211	12.1353	5.62248	16.2188	14.1453	14.2313	8.11805	7.53651	19.1714	2.9702	5.23764	3.70166	0	3.7262	0.322471	1.64147	3.09146	0	0.682884	0.359005	0.29185	1.97211	2.02893	2.31522	2.81536	2.31401	5.44975	1.75418	0.477346	0.866215	1.00844	1.01866	0.431524	2.06765	3.66173	1.67724	7.26207	2.33921
ARC583	4428	plasmid.Firmicutes	ErmC,ErmC		repUS16__repF(pE194),repUS16__repF(pE194)	Bacteria		42.6717	4.38147	5.47126	3.5437	11.0344	11.3854	4.94997	13.109	15.69	17.4465	7.73021	5.2969	21.0618	3.3722	5.45681	4.4228	0.559988	2.66651	0.6346	0.969089	1.68994	1.89142	0.671935	1.05975	1.72302	0.970247	2.79496	1.13905	2.37448	3.90327	6.25609	2.3014	0.469692	0.852326	0.496136	3.00698	1.27381	1.6276	2.16181	0.412587	7.4563	1.91808
ARC5458	2949	plasmid.Firmicutes	ErmC		repUS16__repF(pE194),repUS16__repF(pE194)			45.5902	7.59102	1.933	6.38515	9.57285	12.9258	7.43252	12.4091	10.2595	15.8557	6.96427	6.68089	12.6499	1.35025	4.55197	6.2503	1.26125	0.50048	1.4293	1.94015	1.52249	1.21715	1.51339	1.59123	0.431194	1.45685	2.99764	2.28042	1.78267	1.95362	5.36782	0.863904	1.41051	0	1.48992	0.752509	0.637554	1.83291	1.082	2.47804	6.06441	1.72803
ARC3332	4357	plasmid.Firmicutes	ErmC		repUS16__repF(pE194),repUS16__repF(pE194)	Bacteria;Firmicutes;Bacilli;Bacillales;Staphylococcaceae;Staphylococcus;	Bacteria;Firmicutes;Bacilli;Bacillales;Staphylococcaceae;Staphylococcus;Staphylococcus aureus	43.6451	5.82298	3.925	7.92319	13.7062	11.0065	5.62248	13.0329	14.6597	22.6301	9.16554	9.47447	16.9379	2.9702	4.00525	5.55249	0.569113	1.35498	0.644942	1.31317	1.37398	0.274606	2.04865	1.79502	1.45925	2.46514	1.62314	2.31522	2.41317	2.31401	3.63317	1.75418	0.477346	0.866215	0.504221	1.52799	0.431524	1.24059	2.92938	0.83862	4.73613	1.94934
ARC5125	4357	plasmid.Firmicutes	ErmC		repUS16__repF(pE194),repUS16__repF(pE194)	Bacteria;Firmicutes;Bacilli;Bacillales;Staphylococcaceae;Staphylococcus;		43.0891	4.79539	5.56042	4.68189	12.211	14.6753	3.55104	16.798	11.8306	17.2642	7.59431	8.39782	19.1714	2.28477	4.31335	5.55249	0.569113	2.70996	2.2573	0.984881	1.37398	0.823819	1.02433	1.43602	0.875551	0.493029	2.43472	2.31522	2.01097	2.64458	5.44975	3.50836	0.477346	1.73243	1.00844	0.50933	0.431524	0.413531	1.46469	1.67724	4.10465	0
ARC5202	4357	plasmid.Firmicutes	ErmC		repUS16__repF(pE194),repUS16__repF(pE194)	Bacteria;Firmicutes;Bacilli;Bacillales;Staphylococcaceae		42.5331	8.90573	3.59792	5.40217	13.9554	13.5464	5.03064	12.1641	14.9169	13.7647	9.42742	9.25914	21.7773	2.51324	4.00525	6.87451	1.13823	1.35498	0.967413	1.31317	2.06098	0.823819	0.682884	1.07701	0.875551	3.4512	2.8405	1.92935	1.60878	3.30573	9.53706	1.75418	0.477346	0.433107	0.504221	2.54665	2.15762	1.65412	0.732346	1.25793	9.47226	1.55947
ARC1436	5444	plasmid.Firmicutes	ErmC		repUS16__repF(pE194),repUS16__repF(pE194)	Bacteria		71.4184	81.4183	39.528	86.1823	40.8864	63.6945	38.3671	66.2927	40.7553	53.2144	30.1802	27.7458	62.5657	22.3085	17.7537	36.1854	21.6352	15.1821	31.4862	13.3999	15.6699	11.8679	14.4831	14.0788	17.7518	14.9943	12.341	17.2941	25.4292	22.7528	19.2637	6.08367	4.58442	5.89269	11.2992	15.8977	8.9794	14.8933	17.8766	15.437	44.4749	12.793
ARC2879	2792	unclassified.Proteobacteria	ermTR	ICEberg|409	repUS18__rep(pKKS825)	Bacteria;Firmicutes;Tissierellia	Bacteria	6.07345	29.3989	12.7606	33.721	7.00003	11.0102	14.3155	17.1746	3.61214	11.6503	8.1732	2.68822	9.58526	6.06126	6.25032	18.9801	12.8777	6.34347	16.1032	3.58619	4.28829	5.99944	3.72982	4.4819	1.36632	2.30816	1.26648	1.80649	1.88291	0.515869	0	0	0	0	0.786852	2.38447	1.34681	1.29065	1.14285	2.61738	5.41997	1.2168
ARC3125	1994	plasmid.unclassified	cat_chloramphenicol acetyltransferase	ICEberg|165	repUS18__rep(pKKS825)			60.1358	30.6862	13.5792	25.9689	19.0584	34.533	16.165	17.0866	17.983	29.0571	8.01089	7.99859	24.809	4.99234	6.73207	7.51059	3.10886	2.22053	7.04617	2.86936	1.50111	2.40012	5.96856	0.784445	4.46396	2.15459	0	7.58833	15.8187	13.7241	13.8927	3.83298	2.08606	5.67818	18.7297	24.4841	12.2577	10.843	12.0016	15.5757	36.5654	10.2226
ARC5475	8378	plasmid.Firmicutes	ermTR	ICEberg|409	repUS18__rep(pKKS825)	Bacteria;Firmicutes;	Bacteria	31.2274	142.15	16.84	124.176	10.7567	57.3862	63.2504	50.7583	16.9864	35.6705	7.89888	4.59127	29.2329	15.3278	16.5033	95.1528	46.9111	23.7823	60.0372	13.8291	11.9686	7.56892	15.626	21.4707	9.71376	12.0508	5.69781	4.81615	2.92827	2.57873	2.3618	1.82453	0.248245	2.70286	4.9822	3.7083	3.14181	1.93552	3.42772	3.27095	23.3167	2.02752
ARC2559	2660	plasmid.unclassified	Erm(33)		repUS18__rep(pKKS825)	Bacteria	Bacteria	172.576	135.213	57.3255	103.824	59.5956	68.8772	70.2826	58.35	35.8076	53.4994	21.447	35.6229	52.4387	18.3377	34.821	58.8997	44.2791	39.9496	33.8046	19.8962	20.8175	13.4939	16.2189	28.8139	10.5169	29.88	19.9399	28.442	63.2432	59.02	37.9377	34.4795	10.9463	11.3507	47.9021	42.5476	40.9957	54.1881	53.9802	52.1981	145.326	56.1961
ARC5439	1102	plasmid.unclassified	ANT(4')-Ib		repUS18__rep(pKKS825)	Bacteria;Firmicutes;Bacilli;Bacillales;	Bacteria	193.443	162.511	62.0734	135.272	71.9257	81.454	86.5788	75.5753	41.6908	57.189	30.0258	25.5405	77.2704	40.65	80.3964	86.7665	28.1264	36.1612	31.874	18.1717	33.9522	27.1429	21.5995	15.6135	39.2324	29.2395	33.6916	24.41	76.328	50.9727	55.6625	62.4198	35.8586	27.3982	33.8903	34.2337	40.947	70.3043	39.0891	58.0242	119.842	47.7843
ARC2785	3838	plasmid.Firmicutes	ANT(9)-Ia		repUS18__rep(pKKS825)	Bacteria;Firmicutes;Bacilli	Bacteria	295.073	381.848	132.93	246.125	134.379	224.266	209.96	169.653	73.2835	110.972	68.6728	55.9784	137.557	55.5058	95.1345	119.763	62.023	61.5285	73.5816	37.6415	44.4538	49.255	34.8853	41.1627	37.77	47.0147	21.651	29.3494	84.4677	88.9402	72.6937	75.6729	36.307	43.7591	105.895	71.6974	52.4168	75.1122	107.248	77.59	699.673	86.3048
ARC4654	5202	plasmid.Firmicutes	streptomycin resistance protein		repUS18__rep(pKKS825),rep7_16_repD	Bacteria	Bacteria	214.909	221.765	99.1709	164.396	86.203	113.933	115.499	88.2976	55.5759	68.782	43.4283	45.2682	89.7961	32.1491	72.254	79.0594	45.2835	40.0046	41.5938	35.4707	35.9624	20.01	25.1662	33.9778	32.022	31.3836	25.4903	32.3191	75.1205	68.6651	81.7807	64.6463	34.3834	40.6285	70.5268	66.9755	46.2628	76.8914	58.885	41.0902	208.654	67.267
ARC747	1408	plasmid.Firmicutes	tetM	ICEberg|363,ICEberg|363	Tn916-orf13			80.0024	116.593	127.53	99.1864	98.7075	80.3445	93.4026	84.2448	74.8105	89.5203	98.0529	77.2939	58.7493	96.8606	168.75	81.0006	108.308	132.078	95.7958	136.13	105.231	101.971	94.0356	72.2102	57.7996	253.259	138.126	134.929	70.9408	40.9178	49.1868	54.2824	19.2027	22.784	17.1632	17.3371	14.6887	29.432	13.5973	20.7606	41.0361	19.3029
ARC5694	2125	plasmid.Firmicutes	tetM	ICEberg|261,ICEberg|363	Tn916-orf13			70.1082	77.9557	89.1946	77.5345	63.3586	62.4937	87.3706	70.6652	60.6424	73.6655	64.4318	50.331	57.245	87.6016	90.9657	59.6334	56.5938	86.124	89.9203	83.4666	75.3588	78.2626	44.8049	42.693	52.6589	122.317	99.0085	90.9846	55.251	48.1232	70.7681	38.3647	13.7022	25.7527	57.8945	43.8608	26.5433	40.6984	38.29	36.9686	33.6639	39.169
ARC4867	2736	plasmid.Firmicutes	tetM	ICEberg|363,ICEberg|383	Tn916-orf13			51.7956	56.183	72.9219	57.9256	48.0189	47.1894	64.0891	49.811	40.9564	62.416	55.4643	40.1199	52.1677	57.8509	74.5764	61.8952	61.6281	61.4964	61.623	56.985	36.6495	50.2898	38.6053	37.7325	27.8858	83.2242	57.512	59.6053	135.142	88.4398	145.366	57.7319	24.3251	49.6592	121.246	110.309	97.5808	119.853	106.711	134.883	39.722	111.754
ARC1478	2172	plasmid.Firmicutes	tetM	ICEberg|224,ICEberg|363	Tn916-orf13			67.4759	81.0785	79.3911	80.9139	66.9866	70.7655	89.6352	69.7171	67.0689	79.5594	85.626	59.1767	61.2335	75.1646	115.573	75.8459	74.2061	100.569	108.674	84.9533	86.131	90.3404	60.9586	57.6127	56.2029	114.725	98.4941	105.271	104.077	67.6387	101.122	50.437	27.7689	32.1459	67.7678	54.1505	35.4908	50.6017	47.7449	59.7202	48.7698	58.6552
ARC4362	1962	plasmid.Firmicutes	tetM	ICEberg|261,ICEberg|45,ICEberg|45	Tn916-orf13,Tn916-orf14			62.3513	108.012	105.321	95.9726	81.3507	73.9527	77.5434	69.4612	61.1114	78.7494	75.6001	54.5124	52.494	83.2097	99.8914	73.9822	73.9338	87.261	74.4753	96.9623	67.1263	65.8602	84.1645	58.9957	52.4969	171.894	100.926	89.1176	50.0165	30.8322	34.2896	40.2535	14.8406	7.69439	30.2324	16.966	7.66625	17.4482	14.6368	11.1739	46.9781	19.9129
ARC5016	3424	plasmid.Firmicutes	tetM	ICEberg|103,ICEberg|103,ICEberg|45,ICEberg|45	Tn916-orf13,Tn916-orf14,Tn916-orf15	Bacteria	Bacteria;Firmicutes	48.4629	18.3062	19.1456	22.4557	19.0266	14.0056	14.6856	12.8989	6.54536	16.0311	13.9957	7.9461	13.7372	11.6294	18.0343	12.1122	12.6733	22.8456	21.3377	13.368	17.4838	9.08527	14.3379	17.3595	17.0833	13.8022	10.3272	11.2934	126.923	68.566	116.157	20.8336	17.0077	27.0051	71.2193	48.6087	36.2412	65.2504	50.7886	106.713	104.462	134.94
ARC3878	5294	plasmid.Firmicutes	tetM	ICEberg|363,ICEberg|45,ICEberg|45,ICEberg|829	Tn916-orf13,Tn916-orf14,Tn916-orf15			80.7632	164.068	179.282	150.572	139.056	104.985	115.927	125.139	87.2069	102.34	128.452	97.8239	91.1461	119.028	161.521	100.317	128.571	126.292	119.959	184.538	119.299	97.1813	127.016	98.9803	77.8231	264.965	146.61	136.874	69.1809	50.3318	56.8123	42.8298	21.2144	18.179	35.688	23.8934	12.4301	25.1851	19.2872	12.0783	50.4124	16.6849
ARC4437	3380	plasmid.Firmicutes	tetM	ICEberg|45,ICEberg|45,ICEberg|45,ICEberg|829	Tn916-orf13,Tn916-orf14,Tn916-orf15			92.0957	144.383	130.283	113.74	100.547	82.9448	99.1787	95.2009	64.3165	88.4164	91.8185	59.6776	71.4998	75.6913	99.6853	67.4845	76.2962	101.305	91.0344	63.4782	71.2883	59.115	70.4219	63.4004	63.9558	122.659	85.785	86.0515	50.2897	49.4306	50.9314	41.4559	20.921	12.8409	32.4984	23.6359	19.469	28.7854	20.7687	26.4851	56.1671	20.1024
ARC4840	6833	plasmid.Firmicutes	tetM	ICEberg|103,ICEberg|103,ICEberg|103,ICEberg|45,ICEberg|45	Tn916-orf13,Tn916-orf16,Tn916-orf14,Tn916-orf15		Bacteria;Firmicutes	58.3186	23.8067	22.7332	27.3275	24.7888	27.3529	28.4923	19.5755	9.51161	20.5291	18.7018	9.47387	14.7169	16.3168	22.9852	15.5107	23.5878	32.6157	28.3756	20.3053	24.531	11.9068	19.5946	16.9398	16.3764	22.3206	15.7835	21.16	184.905	77.1479	124.81	45.86	35.9163	30.3784	100.312	42.5448	46.7767	84.6426	72.3809	89.8361	143.548	131.259
ARC2854	100748	chromosome.Firmicutes	tetM	ICEberg|363,ICEberg|45,ICEberg|45,ICEberg|45,ICEberg|45,ICEberg|45,ICEberg|45,ICEberg|45,ICEberg|45,ICEberg|47,ICEberg|47,ICEberg|47	Tn916-orf17,Tn916-orf18,Tn916-orf20,Tn916-orf13,Tn916-orf19,Tn916-orf16,Tn916-orf14,Tn916-orf15	Bacteria;Firmicutes;Bacilli;Lactobacillales;Carnobacteriaceae;Carnobacterium;Carnobacterium sp. CP1	Bacteria;Firmicutes;Bacilli;Lactobacillales;Carnobacteriaceae;Carnobacterium;Carnobacterium sp. CP1	13.9338	24.0714	20.2277	20.2164	15.5084	13.9502	15.0371	14.2035	10.8889	13.3987	13.2503	8.82798	10.6253	10.1081	14.47	10.7485	11.0509	13.0235	12.5791	11.8976	10.5768	7.01858	12.6399	10.2314	7.34572	17.889	10.2836	10.9804	7.18353	6.90503	7.60077	6.29656	4.08743	2.17272	5.23339	3.28198	2.57534	4.16692	3.21465	2.75632	9.87238	3.92848
ARC3014	28003	unclassified.Firmicutes	tetM	ICEberg|45,ICEberg|45,ICEberg|45,ICEberg|45,ICEberg|45,ICEberg|45,ICEberg|45,ICEberg|45,ICEberg|45,ICEberg|47,ICEberg|47,ICEberg|47	Tn916-orf17,Tn916-orf18,Tn916-orf20,Tn916-orf13,Tn916-orf19,Tn916-orf16,Tn916-orf14,Tn916-orf15			50.9955	76.7435	67.278	70.7724	46.7612	46.6767	54.6522	47.3605	34.6138	42.9783	40.0115	27.6401	35.2155	32.1716	49.8543	34.6388	35.2866	44.1146	39.8878	32.3332	35.8614	22.0467	38.8876	32.8443	25.2929	53.6974	31.7576	34.942	26.9084	22.0137	23.6714	24.0182	14.557	10.3103	16.8672	12.3625	9.33259	17.5652	11.6795	9.59038	32.4235	14.437
ARC2646	16650	plasmid.Firmicutes	tetM	ICEberg|45,ICEberg|45,ICEberg|45,ICEberg|45,ICEberg|45,ICEberg|45,ICEberg|45,ICEberg|45,ICEberg|47,ICEberg|47,ICEberg|47,ICEberg|829	Tn916-orf17,Tn916-orf18,Tn916-orf20,Tn916-orf13,Tn916-orf19,Tn916-orf16,Tn916-orf14,Tn916-orf15			81.039	149.15	109.729	121.951	88.0364	72.0048	87.2713	79.7295	58.4848	72.0394	67.842	47.2756	61.2246	55.3638	81.3488	59.9183	60.0174	74.6378	66.5795	57.5587	55.1904	36.7202	61.919	51.5758	40.9353	88.2473	53.9429	57.3539	51.6763	35.3805	45.3975	94.1025	47.3419	21.9872	51.8545	39.3183	18.0675	45.0168	32.6749	24.5786	57.5889	43.257
ARC2970	12373	plasmid.Firmicutes	tetM	ICEberg|308,ICEberg|45,ICEberg|45,ICEberg|45,ICEberg|45,ICEberg|45,ICEberg|45,ICEberg|45,ICEberg|47,ICEberg|47,ICEberg|47,ICEberg|829	Tn916-orf17,Tn916-orf18,Tn916-orf20,Tn916-orf13,Tn916-orf19,Tn916-orf16,Tn916-orf14,Tn916-orf15			112.576	172.603	148.004	157.511	108.64	103.255	114.208	107.29	80.8749	100.31	95.4428	64.6791	79.1111	72.2488	103.827	76.3475	76.455	95.6667	87.6638	71.4437	76.9292	47.7694	80.5572	73.1967	55.5994	116.321	72.7323	79.8972	56.7928	47.2613	55.4929	60.5359	31.9374	18.1491	38.3519	26.5444	17.019	31.4539	26.4334	23.6248	73.9378	31.7134
ARC2770	10622	plasmid.Firmicutes	tetM	ICEberg|362,ICEberg|363,ICEberg|45,ICEberg|45,ICEberg|45,ICEberg|45,ICEberg|45,ICEberg|47,ICEberg|47,ICEberg|829	Tn916-orf17,Tn916-orf18,Tn916-orf20,Tn916-orf13,Tn916-orf19,Tn916-orf16,Tn916-orf14,Tn916-orf15			104.223	172.394	144.362	152.158	113.771	101.407	113.735	106.444	75.1123	96.9406	102.046	67.7452	80.5474	80.2226	114.118	81.8835	81.9383	92.8178	92.988	87.5301	89.6107	55.0809	78.2907	70.2425	58.1805	127.407	86.7193	85.154	56.9163	50.0351	47.3162	43.1724	27.4121	18.4761	37.4352	24.6526	18.0545	32.0591	19.2255	23.7354	68.6419	27.9858
ARC885	13870	plasmid.Firmicutes	tetM	ICEberg|363,ICEberg|45,ICEberg|45,ICEberg|45,ICEberg|45,ICEberg|45,ICEberg|45,ICEberg|45,ICEberg|47,ICEberg|47,ICEberg|47,ICEberg|829	Tn916-orf17,Tn916-orf18,Tn916-orf20,Tn916-orf13,Tn916-orf19,Tn916-orf16,Tn916-orf14,Tn916-orf15			112.04	179.044	157.306	155.331	119.46	107.093	120.566	114.088	86.2844	105.973	115.085	75.6232	86.5347	86.8437	131.818	88.3733	98.5951	118.435	110.921	108.696	96.6809	62.1952	105.22	82.2127	63.167	171.602	97.5146	95.1529	64.4344	54.9331	57.7779	54.1859	29.54	20.68	46.2503	27.5194	16.4022	34.2944	23.0053	18.704	70.7185	27.4332
ARC715	12405	plasmid.Firmicutes	tetM	ICEberg|261,ICEberg|45,ICEberg|45,ICEberg|45,ICEberg|45,ICEberg|45,ICEberg|45,ICEberg|45,ICEberg|47,ICEberg|47,ICEberg|47,ICEberg|829	Tn916-orf17,Tn916-orf18,Tn916-orf20,Tn916-orf13,Tn916-orf19,Tn916-orf16,Tn916-orf14,Tn916-orf15			104.572	176.729	148.771	154.828	109.147	103.782	115.784	108.03	77.9564	100.707	98.9677	64.2853	81.1951	74.3896	112.433	77.5435	81.4549	102.44	97.2914	78.293	80.1088	48.032	82.3881	69.6034	56.071	120.35	78.9582	84.299	61.5905	48.6488	55.3497	59.5582	30.5138	18.7108	44.4514	27.1915	20.7642	36.1658	22.6355	22.2384	77.074	30.5361
ARC2330	12946	plasmid.Firmicutes	tetM	ICEberg|363,ICEberg|45,ICEberg|45,ICEberg|45,ICEberg|45,ICEberg|45,ICEberg|45,ICEberg|45,ICEberg|47,ICEberg|47,ICEberg|47,ICEberg|829	Tn916-orf17,Tn916-orf18,Tn916-orf20,Tn916-orf13,Tn916-orf19,Tn916-orf16,Tn916-orf14,Tn916-orf15			104.974	174.07	151.801	158.782	113.812	105.999	118.515	109.852	83.0081	99.9529	105.496	70.1503	83.6278	81.5848	114.059	84.8923	81.5944	107.393	95.8304	86.512	86.8187	56.2833	88.1383	74.6691	59.8177	134.237	83.0333	88.5682	56.4449	52.7348	60.2204	61.9891	32.291	21.1356	39.0302	27.2551	23.382	33.8194	25.0169	20.3212	75.5534	31.753
ARC1146	11293	plasmid.Firmicutes	tetM	ICEberg|45,ICEberg|45,ICEberg|45,ICEberg|45,ICEberg|45,ICEberg|45,ICEberg|45,ICEberg|47,ICEberg|47,ICEberg|47,ICEberg|829	Tn916-orf17,Tn916-orf18,Tn916-orf20,Tn916-orf13,Tn916-orf19,Tn916-orf16,Tn916-orf14,Tn916-orf15			108.327	172.326	146.258	163.821	106.915	98.8662	112.8	105.036	81.6635	99.3716	90.0215	65.3815	80.2138	70.6078	103.177	80.6906	84.2059	95.7979	95.1766	78.6561	84.1538	49.2654	89.7103	70.3627	55.8496	123.261	67.4765	80.8387	51.3621	47.0622	57.8212	49.6311	30.7559	22.7255	40.0743	25.1529	21.144	33.9833	22.0389	19.2513	75.4052	27.2254
ARC4804	14474	plasmid.Firmicutes	tetM	ICEberg|103,ICEberg|103,ICEberg|103,ICEberg|103,ICEberg|103,ICEberg|103,ICEberg|45,ICEberg|45,ICEberg|45,ICEberg|45,ICEberg|45,ICEberg|47	Tn916-orf17,Tn916-orf18,Tn916-orf20,Tn916-orf13,tnpA,Tn916-orf19,Tn916-orf16,Tn916-orf14,Tn916-orf15			75.9	92.3854	77.8814	85.7537	70.215	71.5311	87.386	73.3205	51.329	78.5858	59.1222	46.5399	57.8224	59.1479	74.1951	66.9365	81.632	107.68	87.558	62.7531	60.489	41.5793	69.5833	51.5487	41.6426	103.444	71.4581	99.8939	41.2848	40.6995	40.0555	34.3231	18.68	13.0375	51.9094	26.2177	23.3817	44.1911	22.7066	23.351	110.633	33.0953
ARC3303	5060	unclassified.unclassified	tetS	ICEberg|67,ICEberg|67	Tn916-orf6	Bacteria	Bacteria	2.39371	1.17976	2.25313	0.930327	3.00414	3.1591	1.01923	10.9729	3.76475	0.602661	11.2745	15.5747	0.801355	19.0832	15.3869	1.13835	3.67534	2.91683	11.1068	7.06707	4.14082	4.72909	6.1741	7.41905	1.25651	4.66984	5.24113	1.99356	2.42422	3.1311	0.39105	2.01396	0.411027	0.745869	0.868336	0.877134	0.371571	0.712155	0.945898	0.361054	6.79688	2.01422
ARC830	4306	plasmid.Firmicutes	tetS	ICEberg|67,ICEberg|67,ICEberg|67,ICEberg|67	Tn916-orf6	Bacteria	Bacteria	3.37544	1.03975	3.30957	2.55087	3.78233	2.28448	2.3954	4.39577	1.82164	1.41638	2.64974	4.79334	1.50668	6.24193	6.54665	1.07014	0.863781	1.02827	2.61032	1.32873	1.73782	1.66715	2.07292	2.17954	1.18123	2.99321	4.9271	2.34264	4.8835	1.67244	1.37857	1.77496	0.966	0.438237	1.53058	3.09217	0.873269	4.60271	1.85255	1.69711	14.0572	2.36691
ARC4081	1727	chromosome.unclassified	tetA(P)		Tn916-orf7,tnpA	Bacteria;Firmicutes;Clostridia;Clostridiales;		11.2215	22.468	35.4832	33.6182	15.089	10.68	15.6779	28.4964	31.7937	13.5375	25.1055	25.5326	2.8175	76.0871	82.3925	76.0446	50.253	70.0782	52.8809	59.6335	72.7941	27.7119	59.4376	31.7003	11.7808	110.703	80.8759	70.0921	14.2056	0.833993	2.2915	10.3263	6.02142	1.09267	1.27208	1.28497	0	0	0.923807	0	0	0
ARC5441	2147	chromosome.unclassified	tetA(P)		Tn916-orf7,tnpA	Bacteria;Firmicutes;Clostridia;Clostridiales;	Bacteria	64.8767	224.52	266.833	241.183	113.281	120.27	85.2743	140.47	127.349	87.1141	122.76	84.3364	49.8594	190.563	204.451	185.652	122.422	151.235	171.454	179.213	135.929	94.736	166.297	99.082	74.033	249.131	167.166	126.073	59.582	42.9341	51.6106	42.718	14.5305	24.6099	18.4183	16.5377	12.2599	26.8543	26.0082	46.8008	26.2707	30.8559
ARC4566	4303	plasmid.Firmicutes	aad(9)	ICEberg|224,ICEberg|224,ICEberg|321,ICEberg|45	Tn916-orf8	Bacteria	Bacteria;Firmicutes	17.4519	14.2199	2.6495	7.29329	4.0373	4.28638	2.99633	2.6393	3.90623	4.48833	1.85611	2.18031	3.01546	0.925375	0	1.33861	2.01689	1.71498	1.30607	0.664827	3.13026	2.78052	1.72864	1.09053	0.886538	0	0.410878	0.781426	12.6245	11.0458	6.89768	1.77619	1.45001	3.0698	7.14768	0	2.62163	5.02464	3.33691	3.82115	27.8143	3.15809
ARC994	17792	chromosome.unclassified	aad(9)	ICEberg|224,ICEberg|224,ICEberg|321,ICEberg|45,ICEberg|45	Tn916-orf8,Tn916-orf13	Bacteria;Firmicutes;Clostridia;Clostridiales;Peptostreptococcaceae;Peptostreptococcus;	Bacteria;Firmicutes	7.14805	6.45877	4.64568	4.32152	2.44106	1.17488	1.88413	0.35462	1.25963	1.02837	0.769545	0.369116	1.09394	0.503555	2.94248	1.55397	0.418103	1.41021	1.18453	0.241183	0.58882	1.07595	0.752528	0.70332	1.78675	0.603678	1.58994	0.283482	6.59894	11.0905	14.1241	2.86382	1.51964	5.30308	3.95124	4.9891	6.12908	5.56972	6.18726	5.03146	82.0372	5.34649
ARC2663	5021	plasmid.Firmicutes	tetM	ICEberg|103,ICEberg|103,ICEberg|103,ICEberg|812	Tn916-orf8,Tn916-orf9	Bacteria	Bacteria	3.37723	4.45846	5.39274	4.37525	13.1911	23.51	20.5429	12.566	22.0944	31.5818	20.9062	27.0936	33.4338	17.0505	14.1697	21.7966	23.7049	24.3977	40.8546	41.8772	26.8263	44.3222	15.407	31.4644	11.6497	19.2523	29.9304	43.8642	57.9351	184.449	122.955	6.5962	33.5518	65.0188	12.2511	28.2863	24.7142	15.4303	44.1671	323.834	27.6727	462.808
ARC671	2650	plasmid.Firmicutes	tetM	ICEberg|103,ICEberg|103,ICEberg|103,ICEberg|103,ICEberg|103	Tn916-orf8,Tn916-orf9		Bacteria	9.59835	7.88435	3.22665	6.51346	7.78485	4.17607	8.75766	10.476	3.38284	12.2746	2.15279	5.66453	6.12053	6.38605	10.6377	9.56385	13.0999	17.8224	14.3151	9.71576	5.64759	4.96644	6.73659	2.36103	4.31861	7.29552	7.33891	15.8607	27.7733	13.5878	20.1605	3.84552	3.13932	4.98466	20.7254	3.34966	1.41898	12.9182	18.0613	37.2281	38.9346	57.6902
ARC4553	3444	plasmid.Firmicutes	tetM	ICEberg|103,ICEberg|103,ICEberg|103,ICEberg|383	Tn916-orf8,Tn916-orf9		Bacteria	5.62704	3.46665	1.24138	3.64495	5.35955	4.64142	9.35919	6.22879	2.92831	9.73987	5.30072	2.99653	7.29968	4.91377	5.84658	7.35894	6.47986	11.1422	7.34323	4.56856	3.91101	4.86366	3.88762	4.54176	2.95376	8.73222	7.18703	5.36981	197.929	148.464	256.244	43.6445	18.7206	88.7636	197.746	175.264	131.021	193.568	159.819	280.618	31.5561	264.86
ARC4632	5812	plasmid.Firmicutes	tetM	ICEberg|103,ICEberg|103,ICEberg|103,ICEberg|103,ICEberg|103,ICEberg|383	Tn916-orf8,Tn916-orf9		Bacteria;Firmicutes	12.7124	3.85167	4.1684	3.5098	6.91224	7.19324	18.6344	9.98734	5.01286	13.9916	5.4968	5.97263	9.20923	10.448	9.93155	12.0909	13.2258	19.2996	13.5376	12.5515	9.27013	6.58753	7.67892	3.49869	4.81332	7.76164	12.168	21.406	132.965	106.065	170.907	33.7525	15.3874	52.5984	133.053	113.019	81.5205	128.652	102.39	180.116	35.9781	151.102
ARC863	4705	plasmid.Firmicutes	tetM	ICEberg|103,ICEberg|103,ICEberg|103,ICEberg|103,ICEberg|103,ICEberg|103	Tn916-orf8,Tn916-orf9	Bacteria;Firmicutes;	Bacteria;Firmicutes	20.852	4.12351	3.63469	6.67015	9.00011	9.93105	12.6055	10.728	5.95412	15.7712	7.27511	5.18446	11.376	6.77048	9.41517	10.7733	14.2295	23.2131	13.7365	10.9444	8.27033	5.08591	7.27232	5.98412	6.48633	17.3494	12.0247	25.7278	44.6936	19.5918	24.3922	10.8296	11.051	8.82361	18.2101	12.7348	9.99016	26.8061	14.5808	36.1116	31.8703	47.2952
ARC757	4504	plasmid.Firmicutes	tetM	ICEberg|103,ICEberg|103,ICEberg|103,ICEberg|103,ICEberg|103,ICEberg|812	Tn916-orf8,Tn916-orf9	Bacteria;Firmicutes;	Bacteria;Firmicutes	17.7488	8.94642	6.01175	5.57425	6.74998	10.1012	14.8856	6.44388	4.72708	15.3466	8.61308	8.33204	9.3629	14.1453	11.6236	13.5561	15.6904	19.6614	14.6615	9.52737	5.64884	7.17238	10.8998	5.5566	6.7758	15.262	14.5241	24.6363	54.0805	40.6125	67.2165	15.838	8.3118	15.083	45.3621	30.5478	31.308	52.8045	40.3813	68.5506	37.5687	79.9545
ARC919	4499	plasmid.Firmicutes	tetM	ICEberg|103,ICEberg|103,ICEberg|103,ICEberg|103,ICEberg|103,ICEberg|812	Tn916-orf8,Tn916-orf9	Bacteria;Firmicutes;	Bacteria;Firmicutes	18.0377	5.63919	5.06816	4.88289	8.44685	8.74591	14.9022	8.4144	6.97396	17.3971	12.4268	5.42184	9.91407	12.3909	17.9023	13.5711	19.5658	24.9321	15.3024	15.8966	9.31432	8.24411	13.2266	5.56278	7.91388	15.279	9.82446	29.5216	49.0771	16.6472	22.4304	7.9278	6.00964	7.96931	18.0673	9.37183	8.35807	20.8249	14.5392	36.9529	31.8007	50.971
ARC1135	5566	plasmid.Firmicutes	tetM	ICEberg|308,ICEberg|45,ICEberg|45,ICEberg|47,ICEberg|47,ICEberg|47	Tn916-orf8,Tn916-orf9,Int-Tn916,Tn916-orf7,Tn916-orf7,Xis-Tn916			202.813	337.036	325.935	304.189	225.701	195.732	232.801	218.777	157.032	222.985	215.445	167.546	195.385	185.466	285.55	206.972	189.335	227.778	216.834	195.051	200.588	144.237	160.633	162.713	142.786	314.153	188.998	190.597	399.524	301.465	459.661	172.559	97.1519	163.074	312.601	266.33	212.471	320.794	245.647	324.621	159.418	285.958
ARC1136	5691	plasmid.Firmicutes	tetM	ICEberg|308,ICEberg|45,ICEberg|45,ICEberg|47,ICEberg|47,ICEberg|47	Tn916-orf8,Tn916-orf9,Int-Tn916,Tn916-orf7,Tn916-orf7,Xis-Tn916			176.862	289.51	279.962	255.321	189.835	168.962	210.243	191.799	148.464	193.795	183.848	131.884	148.771	153.055	226.206	170.848	153.152	192.172	205.406	163.874	164.099	123.619	137.761	144.023	121.998	263.467	166.207	165.435	379.663	284.974	430.442	183.99	86.978	134.955	296.856	286.216	198.223	315.964	242.494	310.107	144.071	262.962
ARC4884	5547	plasmid.Firmicutes	tetM	ICEberg|308,ICEberg|45,ICEberg|45,ICEberg|47,ICEberg|47,ICEberg|47	Tn916-orf8,Tn916-orf9,Int-Tn916,Tn916-orf7,Tn916-orf7,Xis-Tn916			183.201	289.493	282.605	267.607	200.832	182.215	211.517	194.275	140.601	201.758	186.152	142.411	147.223	149.312	229.9	188.159	147.964	195.831	209.472	172.769	171.866	129.633	157.697	147.197	115.537	272.63	155.86	180.338	398.997	305.354	465.16	193.818	77.9877	161.592	306.147	275.643	223.706	318.644	244.475	331.661	129.459	265.501
ARC2901	4052	plasmid.Firmicutes	tetM	ICEberg|308,ICEberg|45,ICEberg|45,ICEberg|47,ICEberg|47,ICEberg|47	Tn916-orf8,Tn916-orf9,Int-Tn916,Tn916-orf7,Xis-Tn916			117.176	171.264	179.72	156.45	134.785	108.032	145.097	135.157	92.09	121.166	131.218	90.994	104.474	121.609	170.944	117.703	115.965	148.247	139.391	133.436	106.743	90.9451	102.8	95.3488	82.2204	223.719	141.371	137.337	509.881	338.394	593.321	154.041	87.2571	185.352	374.642	353.793	292.787	396.635	314.201	441.404	102.192	315.249
ARC923	3351	plasmid.Firmicutes	tetM	ICEberg|45,ICEberg|45,ICEberg|45,ICEberg|47,ICEberg|47,ICEberg|47	Tn916-orf8,Tn916-orf9,Int-Tn916,Tn916-orf7,Xis-Tn916			168.436	239.157	264.097	209.314	195.707	133.567	181.221	178.493	126.402	155.916	187.61	141.666	147.141	179.429	272	171.203	152.433	204.364	197.481	208.73	164.355	134.963	164.26	133.033	130.157	333.982	188.883	174.596	528.69	379.096	629.456	177.902	96.8214	207.795	426.135	408.599	341.692	431.754	357.552	469.954	107.148	386.265
ARC4515	4130	plasmid.Firmicutes	tetM	ICEberg|45,ICEberg|45,ICEberg|45,ICEberg|47,ICEberg|47,ICEberg|47	Tn916-orf8,Tn916-orf9,Int-Tn916,Tn916-orf7,Xis-Tn916			114.083	200.19	181.847	182.751	123.038	102.716	134.552	131.077	94.9632	118.877	132.332	93.3644	106.428	128.953	168.041	122.174	108.671	160.814	136.078	136.457	117.772	97.6288	102.66	107.561	84.6701	208.571	119.009	122.938	445.516	316.658	526.539	140.028	71.5088	188.705	379.801	330.454	294.086	365.149	275.045	422.893	99.5958	319.166
ARC2598	9462	plasmid.unclassified	tetM	ICEberg|383,ICEberg|45,ICEberg|45,ICEberg|47,ICEberg|47	Tn916-orf8,Tn916-orf9,Tn916-orf7,Xis-Tn916	Bacteria;Firmicutes;		44.1631	68.4527	72.8968	62.5206	46.8188	43.6644	49.3273	48.2773	38.1338	44.4754	48.1136	37.5791	36.9402	46.1861	66.1115	46.2654	42.3229	60.0536	55.238	52.0027	42.8643	39.5785	40.0924	35.8727	33.4629	87.4053	47.0871	51.3504	1158.61	793.066	1337.34	218.901	121.113	438.357	1043.19	998.875	726.863	1108.24	855.879	1382.85	77.0571	987.022
ARC4426	10183	plasmid.Firmicutes	tetM	ICEberg|383,ICEberg|45,ICEberg|45,ICEberg|47,ICEberg|47	Tn916-orf8,Tn916-orf9,Tn916-orf7,Xis-Tn916	Bacteria;Firmicutes;		36.0404	57.8902	56.8194	48.0777	42.864	32.3616	46.721	35.0694	30.0417	36.1356	39.6648	28.5611	32.9708	37.8325	51.0163	39.2563	29.8295	46.2356	44.4281	39.3308	31.8928	26.2016	34.9162	33.64	22.9768	57.5899	34.8983	45.4032	1196.87	860.959	1463.78	224.918	137.659	487.56	1361.97	1247.2	814.614	1305.8	1027	1510.45	67.6834	1153.51
ARC4505	10183	plasmid.Firmicutes	tetM	ICEberg|383,ICEberg|45,ICEberg|45,ICEberg|47,ICEberg|47	Tn916-orf8,Tn916-orf9,Tn916-orf7,Xis-Tn916	Bacteria;Firmicutes;		37.1109	54.0797	60.598	55.3202	40.8381	32.9654	45.075	38.4153	27.9509	38.8308	44.1467	28.1926	33.6876	36.9526	51.0163	31.9028	33.2386	39.5684	42.6345	37.0833	36.7429	26.2016	27.7576	32.1039	25.724	60.7542	36.6346	37.6433	1220.96	873.547	1483.01	225.418	131.123	482.927	1316.02	1203.17	794.489	1304.03	1025.28	1494.13	64.9814	1122.82
ARC3389	1410	plasmid.unclassified	tetM	ICEberg|224,ICEberg|224	Tn916-orf9		Bacteria	3.43608	2.11687	5.05355	4.45149	3.85029	0.872071	3.65765	0.89495	3.97364	2.16274	0.809205	1.99614	0.575157	3.53004	2.85612	4.90216	6.1551	4.18699	3.98583	13.1879	10.6143	11.8797	2.11016	2.2187	0.901838	10.6645	1.25391	5.96183	2.48562	5.10747	1.40334	5.42054	1.47503	0	0	0	0	0	1.1315	0	1.95133	0
ARC5521	2066	plasmid.Firmicutes	tetM	ICEberg|224,ICEberg|224,ICEberg|224	Tn916-orf9		Bacteria	9.38021	2.88944	5.51831	0.759512	1.0511	1.19034	3.12034	1.22157	1.62715	0.492008	2.20906	1.81643	1.57013	3.37285	5.19797	5.57603	9.60165	8.57259	6.80061	7.61575	8.69281	9.2659	2.16021	2.27132	3.07742	7.27826	3.42306	6.51012	1.69638	2.09144	0.957751	2.46627	1.00668	0	0	2.14826	0	0.872097	0.772224	0	3.32935	1.64439
ARC4918	3581	plasmid.unclassified	tetM	ICEberg|224,ICEberg|224,ICEberg|224,ICEberg|224	Tn916-orf9	Bacteria	Bacteria	5.41176	1.25026	2.38777	1.31456	0	2.06024	1.08014	0	1.5646	1.98699	1.27448	0.26199	0.226465	0.277987	0.749721	2.5736	2.07732	1.64861	0.7847	3.99435	2.92552	4.34347	0.830865	0.436801	1.06528	1.7996	3.94975	1.87795	26.4249	15.2839	72.3852	4.98006	1.74236	4.21569	0.613485	2.4788	2.62517	9.55971	2.67313	0	30.3489	6.64093
ARC5098	1646	plasmid.Firmicutes	tetM	ICEberg|224,ICEberg|224,ICEberg|45	Tn916-orf9		Bacteria	4.41514	1.81336	6.06058	3.81325	1.97895	7.47036	10.183	4.5998	6.80781	10.4984	6.23865	6.26978	6.40499	7.86218	6.5243	9.09849	9.03874	12.5533	12.8038	8.69001	2.72772	12.3571	4.51903	4.75147	5.40774	2.61012	13.9636	13.2783	5.3231	0	1.20213	3.09557	1.26355	0	0	1.34821	1.14225	0	0.969268	0	5.01466	0
ARC2399	1159	plasmid.Firmicutes	tetM	ICEberg|224,ICEberg|224	Tn916-orf9			7.31539	0	4.91839	0	1.87365	6.36559	2.22489	2.17753	3.86735	1.75408	0	0.80948	0	5.15344	9.26575	2.9819	5.34863	5.09375	2.42451	19.7463	10.3304	22.7111	2.56715	2.6992	2.19429	1.85343	1.52546	2.90119	1.51196	0	3.41452	2.19815	0	0	0	0	0	1.55458	0	1.5763	3.56088	0
ARC3706	2553	plasmid.unclassified	tetM	ICEberg|224,ICEberg|224	Tn916-orf9		Bacteria	17.5539	14.0296	9.48952	11.678	10.2071	14.4491	15.1507	10.874	10.5341	11.5465	11.1729	4.7773	10.4826	12.8674	18.9289	13.5371	16.9971	26.0149	19.8121	19.6095	16.4141	27.6503	5.24441	12.2537	10.9577	21.8767	11.7729	10.5365	10.9823	6.20578	10.0757	8.98115	4.88789	5.9132	7.74462	5.21539	2.20934	9.17461	4.99934	4.29362	12.3936	2.66143
ARC1748	1304	plasmid.Firmicutes	tetM	ICEberg|224,ICEberg|224	Tn916-orf9			12.075	3.43342	6.55722	9.6267	3.33062	2.82888	0.988744	1.9354	0.85933	2.33855	1.74997	2.15841	0.62191	5.34379	3.08829	4.41721	4.75389	5.65918	2.15492	20.8414	17.2156	21.1032	1.14085	3.59858	2.92544	4.94201	2.71167	5.15717	1.34384	2.20906	4.55225	1.95372	0	0	0	1.7018	1.44183	0	3.67043	1.40102	7.38483	2.6053
ARC822	2577	plasmid.Firmicutes	tetM	ICEberg|224,ICEberg|224,ICEberg|224,ICEberg|45	Tn916-orf9	Bacteria	Bacteria	7.52018	1.15824	4.42407	0.608906	0	1.43146	0	1.46901	1.3045	2.36668	2.21377	0.728124	0.629391	2.70404	1.56272	1.78814	2.40554	3.43636	2.72605	1.11011	1.16151	1.39285	0.577285	1.82094	0.493439	1.66715	5.48858	5.21921	1.36	0.558908	0.767836	0.988612	2.42118	0	0.852499	1.72227	0	0	1.2382	0.708939	6.406	3.95496
ARC1515	1203	plasmid.unclassified	tetM	ICEberg|224,ICEberg|224	Tn916-orf9			5.03416	3.72168	5.92312	6.52183	1.80512	3.06639	5.35878	2.09789	1.86295	1.68992	0.948445	0.779873	0.674124	10.7574	1.11586	1.91523	3.0918	12.2686	5.83959	16.6461	13.6847	19.8913	6.18314	6.50118	3.17105	5.35692	11.7573	1.39754	1.45666	1.19726	0	4.2355	0	0	1.82618	0	0	1.49772	0	1.51865	1.14355	0
ARC2150	1071	unclassified.unclassified	tetM	ICEberg|224,ICEberg|224	Tn916-orf9			10.1783	6.9673	3.99188	2.93026	0	2.29621	3.61155	9.4258	5.2314	6.64372	4.26136	4.37996	0	9.2948	15.0406	22.5884	9.26098	22.0491	5.24745	20.0333	6.98698	25.6943	8.33425	8.76294	9.49835	8.02288	19.8096	20.4072	9.81716	0	3.69508	0	5.82576	1.76195	0	0	5.26652	1.68231	0	3.41164	8.99142	0
ARC3404	2358	plasmid.Firmicutes	tetM	ICEberg|224,ICEberg|224	Tn916-orf9			21.0602	22.7847	24.7791	16.6365	9.66982	8.86495	11.4825	16.0544	7.6035	12.0703	16.4518	5.57024	11.6934	21.5306	13.6629	9.77107	16.8253	24.4108	13.1086	21.8378	13.3286	18.774	11.9871	6.63352	9.70681	16.3979	14.246	13.5469	11.1473	17.1029	11.7481	7.56301	5.29211	4.00138	7.4534	4.70558	0	3.05641	8.11916	3.87391	9.33461	6.48342
ARC5752	4525	plasmid.Firmicutes	tetM	ICEberg|125,ICEberg|224,ICEberg|224,ICEberg|224,ICEberg|224,ICEberg|224,ICEberg|224	Tn916-orf9	Bacteria	Bacteria;Firmicutes	14.1867	3.29811	4.40916	2.77419	1.67966	2.71739	2.84933	2.78868	2.47639	3.59421	3.0258	2.48801	3.40518	9.23975	11.5696	15.2753	13.6996	9.78507	15.2144	12.012	6.28412	9.25439	7.89037	11.0616	9.5545	10.4439	3.12576	6.31625	3.0981	3.8196	6.12198	1.12603	1.37887	2.08514	4.3695	2.4521	3.73952	1.99089	2.46805	0.807485	9.72862	5.6309
ARC2809	2244	plasmid.Firmicutes	tetM	ICEberg|103,ICEberg|224,ICEberg|224,ICEberg|224	Tn916-orf9	Bacteria	Bacteria	5.39759	1.33012	3.17536	0.699265	2.4193	0	1.14913	1.687	2.49681	2.2649	1.01692	0.836174	1.44558	7.98507	6.58027	4.62036	4.97251	5.91944	3.7567	5.09938	4.66857	6.39818	7.95542	8.36462	1.69999	2.87183	6.30306	2.24764	0.78091	0	2.64534	0	0	0.840931	0	0.988926	0	0	1.42194	1.62828	3.06526	1.51395
ARC914	1369	plasmid.Firmicutes	tetM	ICEberg|103,ICEberg|224	Tn916-orf9		Bacteria	4.42374	1.09014	7.28686	1.1462	0.793121	1.79638	3.7672	0.921752	0.818529	3.71252	0	2.05593	1.77715	3.63577	2.94166	4.20748	0.905634	7.54668	5.1315	2.08967	3.27965	3.49587	4.34672	1.14257	0.928847	0	2.58292	3.68423	1.28003	2.10417	0	0	0	1.37841	0	0	0	0	0	2.66901	5.02443	0
ARC3007	3088	plasmid.Firmicutes	tetM	ICEberg|103,ICEberg|224,ICEberg|224,ICEberg|224,ICEberg|224,ICEberg|224	Tn916-orf9	Bacteria	Bacteria;Firmicutes	7.06022	2.41644	0.461497	1.52443	2.10968	1.59277	1.67011	1.22592	1.45151	2.96256	0.738976	0.607634	1.3131	1.61184	0	1.49224	1.20448	0.955903	0.909978	0.926409	1.45396	0.774909	2.40878	1.01307	0	2.08691	1.71763	2.72221	0.567475	1.39926	1.92232	1.65003	0	1.83327	0	0.718637	0.608856	1.16694	0.51665	1.18325	6.23693	1.10017
ARC2957	3071	plasmid.Firmicutes	tetM	ICEberg|103,ICEberg|224,ICEberg|224,ICEberg|224,ICEberg|224,ICEberg|224	Tn916-orf9	Bacteria	Bacteria;Firmicutes	11.0434	1.45789	1.39215	1.02192	0.70712	1.20119	1.67935	0.410902	1.45955	1.98598	1.1146	0.610998	0.264074	0.648305	0.874227	3.37612	1.21115	3.36418	1.37252	0.931537	1.94935	1.1688	1.45327	0	1.24219	2.79795	2.87856	1.09491	1.14123	0.938005	3.86593	0	0	0.614474	0.715366	2.89046	1.83668	0	1.03902	0.594899	6.71941	1.65938
ARC4648	4491	plasmid.Firmicutes	tetM	ICEberg|224,ICEberg|224,ICEberg|224,ICEberg|224,ICEberg|224,ICEberg|224	Tn916-orf9	Bacteria	Bacteria;Firmicutes	7.01218	0.332308	1.2693	2.0964	0.967074	1.36898	1.43545	0.842939	0.998055	2.94241	1.01624	0	0.902884	2.21659	2.09232	2.30863	3.31279	2.95774	2.50279	4.77747	1.66623	3.72978	0.662509	0.696586	1.982	3.34823	1.18103	2.24614	1.17058	0.962128	3.96536	1.13456	0	2.52111	0.978352	2.9648	1.25594	3.20954	1.77624	2.034	11.9465	3.02588
ARC2867	4348	plasmid.Firmicutes	tetM	ICEberg|224,ICEberg|224,ICEberg|224,ICEberg|224,ICEberg|224,ICEberg|224	Tn916-orf9	Bacteria	Bacteria;Firmicutes	8.63565	1.37295	3.93312	3.24801	0.99888	1.69681	0.889597	0.870662	1.54632	1.16891	1.31207	0.431549	0.746063	1.8316	3.70481	2.91447	1.71087	4.07336	3.23138	4.9346	4.47469	2.75175	2.39504	1.43899	1.46227	3.95239	2.43975	4.64003	3.62725	1.65629	1.82034	2.34375	0.478334	1.30201	1.01053	0.510384	2.5945	2.48632	1.10079	0.840356	12.3394	2.73473
ARC2935	7134	plasmid.Firmicutes	tetM	ICEberg|103,ICEberg|103	Tn916-orf9	Bacteria	Bacteria	1.86759	2.92873	2.39714	2.41949	0.304396	0.861803	0.903646	0.176882	0.942444	1.56734	0	0.263019	0.341031	0.976774	1.50533	0.322963	0.868947	1.65508	1.37861	0.200501	1.04893	0.503137	0.208531	0.219258	0.356488	0.301111	0.495657	0.942662	1.71945	1.21136	3.32836	2.14269	0.291533	0.52903	1.84768	1.55533	0.527095	2.27303	0.447271	6.6583	2.50686	7.38132
ARC1038	4107	plasmid.Firmicutes	tetM	ICEberg|103,ICEberg|224,ICEberg|224,ICEberg|224,ICEberg|224,ICEberg|224	Tn916-orf9	Bacteria	Bacteria;Firmicutes	6.19323	1.45351	1.73497	3.43861	0.793121	0.598793	0.941799	1.53625	1.36421	0.495003	1.66688	0.456872	0.592382	1.93908	1.63425	1.122	2.41502	3.23429	4.7894	2.43794	3.27965	1.45661	1.44891	0.761716	1.85769	3.66128	2.58292	3.27487	2.56006	1.05209	1.92716	4.96256	0	0.918943	0	1.621	2.28896	1.75481	0.776925	2.22417	14.0684	2.068
ARC1203	4148	plasmid.Firmicutes	tetM	ICEberg|103,ICEberg|224,ICEberg|224,ICEberg|224,ICEberg|224,ICEberg|224	Tn916-orf9	Bacteria	Bacteria;Firmicutes	10.804	2.51851	2.06138	1.89146	0	2.3715	1.86498	1.82528	1.89102	1.47033	1.37534	0.452357	2.34611	3.35984	4.53068	4.99907	2.98894	6.04883	7.79053	1.72418	2.52562	1.73066	3.58646	0.754187	1.83933	4.14296	4.26232	4.45844	2.95722	1.04169	5.72434	7.98445	2.50699	0.45493	2.1185	3.74495	3.17286	2.17183	1.53849	1.76175	16.2509	3.27609
ARC2701	4224	plasmid.Firmicutes	tetM	ICEberg|224,ICEberg|224,ICEberg|224,ICEberg|224,ICEberg|224,ICEberg|812	Tn916-orf9	Bacteria	Bacteria;Firmicutes	6.59518	1.05994	2.69906	1.48594	1.79936	2.32883	2.13666	1.79244	2.91814	1.68452	0.810355	0.444218	1.72792	4.47774	6.99154	7.63642	5.2833	5.94	7.98299	5.75672	6.0233	4.53205	3.16974	4.0734	6.02079	4.06842	5.44132	6.36832	5.39316	2.04589	5.1529	3.01569	0.984753	3.57396	2.60048	2.62683	2.67066	4.26551	0.755405	1.73005	15.3071	5.63001
ARC5631	1903	plasmid.Firmicutes	tetM	ICEberg|103,ICEberg|103,ICEberg|812	Tn916-orf9		Bacteria	5.72831	3.92116	6.73984	9.07024	12.5524	17.446	32.521	23.2085	11.7768	29.9124	13.7901	7.88807	17.0462	17.2625	20.4566	20.5824	39.0903	45.7588	50.2051	9.77135	21.2341	12.5745	17.9802	10.6854	9.35485	31.6067	27.8719	30.0379	21.1794	7.56861	15.5968	12.0488	4.37162	2.97485	6.92661	6.99679	2.96398	14.2019	10.8988	52.8016	23.133	41.0605
ARC4993	2340	plasmid.Firmicutes	tetM	ICEberg|103,ICEberg|103	Tn916-orf9		Bacteria	6.21138	4.46443	4.26313	4.02347	5.1041	3.67835	17.0808	7.01044	0.957749	9.99113	4.38838	3.60841	7.27794	6.80665	2.86832	8.36929	2.64917	8.19952	5.40387	3.66763	7.03535	1.53392	1.90726	2.67382	2.71708	6.42602	4.53336	9.34021	39.6903	36.9309	93.0164	15.2424	6.22162	29.838	70.4131	48.3661	49.8159	69.2982	44.3171	103.058	11.758	86.3846
ARC5344	2957	plasmid.Firmicutes	tetM	ICEberg|224,ICEberg|224	Tn916-orf9			30.7208	28.7678	27.9526	26.0022	24.6018	27.0292	39.6782	23.8976	23.4951	28.188	32.0261	21.5748	26.0542	31.9817	41.3108	28.0503	40.6702	43.4239	43.7134	36.7631	27.3308	49.7682	20.124	23.275	23.6515	50.8518	24.5142	39.7993	38.52	44.3246	65.5779	31.0164	11.9569	25.5265	28.9749	28.518	33.699	37.1684	31.8328	37.07	30.7052	36.7649
ARC1125	2415	plasmid.Firmicutes	tetM	ICEberg|103,ICEberg|103	Tn916-orf9		Bacteria	6.01848	6.17969	4.72084	3.89851	5.39519	2.03664	20.8214	7.31524	4.64003	11.7854	8.97665	2.71938	9.06675	6.59526	8.89359	9.54044	11.2944	17.7232	11.6357	5.92288	3.71829	8.42229	6.1601	2.59078	3.15923	6.22645	5.12466	9.05014	89.2508	45.9228	101.599	20.0437	7.7508	35.9438	70.9554	75.35	56.8326	75.3528	62.099	116.5	17.6589	95.6593
ARC1013	2532	plasmid.Firmicutes	tetM	ICEberg|103,ICEberg|383	Tn916-orf9			7.65384	4.71531	6.75404	5.57755	9.0053	5.82759	23.9329	11.4626	6.63843	14.4524	9.01248	4.07585	10.2492	8.25629	9.01279	10.9195	8.81384	17.4871	10.5431	5.08427	5.31971	5.67043	4.70036	3.08883	3.01325	11.0291	8.37919	8.63195	137.725	81.3443	214.908	31.1917	9.85686	58.8771	124.074	125.331	90.5917	125.24	86.9539	181.828	19.5595	146.922
ARC3107	2547	plasmid.Firmicutes	tetM	ICEberg|103,ICEberg|383	Tn916-orf9		Bacteria	5.70657	5.27348	8.39283	6.16078	8.95227	4.82772	23.2858	14.8631	7.47924	15.5646	10.7513	4.78855	8.91527	11.3344	8.95971	12.6644	11.6826	22.5994	7.17121	9.54707	4.11318	4.69753	7.5931	3.07064	3.49476	6.74716	6.94154	10.5614	74.3051	62.7695	122.747	23.0059	8.16568	49.6397	113.855	94.9695	63.4836	90.5475	83.3099	135.568	17.824	120.046
ARC5305	2793	plasmid.Firmicutes	tetM	ICEberg|363,ICEberg|45	Tn916-orf9			113.186	204.65	275.02	191.017	185.434	134.717	171.725	174.847	134.003	153.947	211.202	151.494	130.952	224.899	315.768	161.685	213.96	234.096	207.255	339.541	189.153	202.623	185.891	175.292	143.868	554.529	251.307	246.798	215.83	136.141	156.568	90.3035	40.9556	53.3752	86.5227	94.5503	61.9311	94.8291	64.5478	90.2674	38.4188	83.9293
ARC3176	2548	plasmid.Firmicutes	tetM	ICEberg|363,ICEberg|47	Tn916-orf9			132.626	243.656	308.176	228.475	223.293	136.571	209.996	227.316	158.322	170.745	233.301	162.379	136.541	269.184	365.623	225.609	252.05	255.447	253.099	436.747	214.389	213.654	232.958	192.147	150.715	698.9	322.655	298.241	257.903	139.056	218.994	90.9876	55.5048	70.357	125.881	80.9972	80.4302	111.019	94.5478	111.853	68.0285	111.999
ARC3028	2365	plasmid.Firmicutes	tetM	ICEberg|308,ICEberg|47	Tn916-orf9			88.6008	108.538	109.067	111.466	84.4752	69.1499	82.3204	99.7765	62.0694	80.8033	98.901	72.1988	61.7229	103.125	146.441	94.4988	100.653	131.054	124.163	119.148	80.3677	83.9798	83.0324	72.0914	58.6061	206.184	131.573	114.452	278.6	177.831	365.623	115.264	32.5381	97.3446	186.712	141.688	139.123	184.365	136.268	236.381	51.7701	168.788
ARC4691	2328	plasmid.Firmicutes	tetM	ICEberg|125,ICEberg|47	Tn916-orf9			71.7991	103.211	97.9452	107.171	86.2842	75.0026	88.0594	92.1475	75.5708	82.0875	96.0618	66.4952	66.8842	106.475	131.47	92.0419	91.6013	105.875	116.48	131.486	96.4312	88.9122	86.2691	67.19	59.5376	198.388	128.348	101.105	223.562	138.586	250.739	89.7369	32.1618	80.2482	127.397	109.623	89.6462	150.92	95.2589	170.294	45.5017	113.827
ARC5645	6855	plasmid.unclassified	aadA14	ICEberg|71	tniB	Bacteria	Bacteria;Proteobacteria;Gammaproteobacteria	72.0901	21.3355	17.8787	31.818	19.1655	14.5294	17.68	7.36326	2.94241	3.11397	3.82823	2.8741	1.30134	2.61393	9.59539	47.7273	22.6078	17.0091	25.6201	3.12993	19.8675	3.14169	4.12336	5.70454	10.0169	9.71436	5.93205	3.18834	6.39082	4.20221	2.88653	7.80463	2.12379	2.20225	6.4096	5.17964	3.56556	33.1176	9.54224	12.526	1.80615	17.5937
ARC2930	2142	plasmid.Proteobacteria	sul2	ICEberg|1019,ICEberg|12	tniB			234.667	87.0912	128.406	142.85	90.2284	73.4787	99.3176	80.7084	53.8834	68.8099	65.5184	40.2956	75.7209	44.615	57.029	75.2947	44.5685	48.9215	83.9592	33.3888	42.6206	52.5057	31.2534	40.8937	23.7459	30.0858	46.2225	36.105	30.2696	22.1896	15.7041	24.977	30.0998	14.9766	20.5125	19.6843	11.4108	17.6642	2.9793	16.2053	8.34918	9.51628
ARC4463	1858	plasmid.Proteobacteria	sul2	ICEberg|1019,ICEberg|12	tniB			247.068	116.468	150.334	183.265	103.436	89.3427	104.09	88.2908	65.1352	86.9869	70.6204	56.0489	76.8196	53.5776	53.4638	87.4237	64.0593	62.7542	106.623	42.3416	74.1056	61.1753	36.8313	59.7724	30.7974	34.6845	61.8518	50.6724	47.1572	37.9844	31.9491	41.1354	21.2681	8.12508	27.1951	10.7494	13.155	25.2129	10.3041	19.6656	1.48083	9.14239
ARC1118	2620	plasmid.Firmicutes	tetS,tetS	ICEberg|105,ICEberg|67,ICEberg|67,ICEberg|812	tnpA	Bacteria	Bacteria;Firmicutes;Bacilli	3.69838	0	2.71966	2.39565	3.72979	1.40796	1.96843	3.37143	2.56618	0.775945	3.04842	4.65513	1.23812	4.55942	6.14828	0.439698	0.473211	0.563326	3.21757	2.18378	0.571226	0.913328	0.56781	1.19403	0.48534	2.45969	3.37406	2.56677	0.668841	1.64921	0.755234	2.91716	0	0.720248	2.51552	1.69401	2.87046	1.37538	1.82681	0	14.1769	1.94503
ARC4667	1476	unclassified.unclassified	emtA		tnpA	Bacteria;Firmicutes;Bacilli	Bacteria;Firmicutes;Bacilli;Lactobacillales;Enterococcaceae;Enterococcus;Enterococcus faecium	7.38549	6.06665	5.7931	5.31555	5.885	5.83153	3.4941	0	5.31434	2.75471	1.54604	3.81377	2.19775	2.69776	7.27575	1.56099	3.35993	2.99983	1.9038	8.7218	4.05586	1.62122	1.0079	2.11949	3.44605	2.91074	9.5827	7.97335	3.56171	0	1.34059	0	1.40908	1.27849	1.48841	0	5.09525	2.4414	1.0809	0	4.66019	1.15085
ARC2000	1660	plasmid.Proteobacteria	NDM-1		tnpA	Bacteria	Bacteria	9.48546	0	5.15097	0	0.654086	0	0	0	0	0	1.37467	1.13035	0	0	3.23464	2.08194	1.49375	0	2.53917	0.861672	54.996	0	1.79237	0	0	0	0	3.03838	0	0	0	0	0	0	0	0	0	0	0	0	0	0
ARC399	1131	plasmid.Proteobacteria	ANT(3'')-IIa	ICEberg|71	tnpA	Bacteria;Proteobacteria;Alteromonadales (order): 0.61Idiomarinaceae;Idiomarina;Idiomarina zobellii		5.35464	1.31954	5.04015	2.7748	2.88006	7.61038	2.27997	4.46288	0	0	2.01765	0	0.717039	1.76034	3.56068	3.05573	2.19242	9.13475	3.72681	0	1.32326	0	1.31535	1.38301	1.12431	0	1.56323	1.48651	13.9445	0	0	65.3245	20.2279	0	7.76973	3.92423	0	0	0	0	0	0
ARC5604	1632	plasmid.Proteobacteria	aadA23	ICEberg|440	tnpA	Bacteria;Proteobacteria;Gammaproteobacteria	Bacteria	0	0.914458	0	0	0	0	0	0	0	0	0	0	0	0	3.29014	0	0	1.80872	116.223	0	0	0	0	0	0	0	1.08334	0	0	0	0	0	0	0	0	0	0	0	0	2.23889	0.842946	0
ARC2186	1713	plasmid.Proteobacteria	tet(A)	ICEberg|16	tnpA		Bacteria	2.8283	3.48487	3.32773	3.6641	7.60618	10.0494	7.52669	2.94659	5.88739	5.34057	3.99643	0.547687	8.04816	5.81128	2.35092	0.672509	6.51391	5.16958	6.56161	5.01007	3.49471	2.79384	9.55301	2.73938	1.48464	10.0321	62.9589	1.96292	4.09192	9.2489	1.15512	10.4107	4.8565	5.50802	0	2.59095	2.19515	1.05181	0	1.06651	0.803087	0
ARC5117	2749	plasmid.Firmicutes	sul2		tnpA	Bacteria	Bacteria	1.76242	2.71443	3.11044	5.70808	4.73968	16.55	2.34508	58.2971	3.66864	67.2975	13.2817	6.82566	5.3101	12.6743	8.30134	6.28597	1.80402	3.22135	1.02219	0.520326	3.26652	3.04664	2.16466	2.84501	1.3877	13.2842	1.28629	4.89265	2.54982	1.04788	0	9.26757	0.756565	0	3.9958	1.61451	0.683939	3.93253	0	0.664582	0	0.617918
ARC2353	1705	plasmid.Proteobacteria	APH(3')-VIa	ICEberg|961	tnpA	Bacteria;Proteobacteria;	Bacteria;Proteobacteria	9.23511	7.00244	1.67167	6.44226	3.82093	2.16356	3.781	0.740105	1.97167	1.19236	2.00759	0.550257	0	0	3.14927	4.72965	0	0	6.5924	3.35572	0.877778	0.701736	0.87253	0.91741	0.745802	2.5198	5.18478	2.95819	31.8611	8.44754	9.28428	25.4018	18.2973	1.10677	5.15399	7.80933	4.4109	8.45397	0.935728	0	1.61371	8.96651
ARC3605	2793	unclassified.unclassified	mphG,mefC		tnpA	Bacteria	Bacteria	28.1881	10.1523	12.2458	5.05634	6.22002	1.761	4.61627	1.3554	0.401205	1.81971	0.817028	1.67953	0.290358	4.277	15.8605	7.42433	6.6585	9.5118	8.04872	6.14555	4.28675	7.7108	3.19584	10.6407	5.91861	6.922	4.4311	4.81557	19.4498	15.4705	9.91836	21.8918	8.19111	6.08072	15.7314	6.35632	7.40481	8.38625	3.42732	6.54112	2.46274	4.86546
ARC519	2265	plasmid.unclassified	AAC(3)-IId	ICEberg|60	tnpA		Bacteria	9.62559	3.95336	5.66266	6.23504	2.87624	2.71439	1.70771	1.67136	0	0.448781	0	0.828422	0.358044	0	1.18532	27.9737	3.83165	7.1678	2.48125	0	4.62529	0.528238	3.94083	2.76236	11.7896	11.3808	9.36693	8.90722	2.32101	1.27179	2.62081	0	0.918233	0	0	0	0.830087	1.59095	0	0.806594	5.46631	2.24987
ARC1047	2485	plasmid.unclassified	AAC(3)-IId	ICEberg|60	tnpA		Bacteria	9.26084	4.80449	5.73482	4.42015	2.18467	4.94817	1.55653	0.507798	0.450932	1.6362	0.918293	1.51016	1.95808	0.801185	1.08038	21.3249	3.49243	2.37572	4.52316	1.72681	3.01129	0	1.79597	5.0356	7.1639	6.05106	5.69178	8.7952	2.11553	1.7388	2.38879	4.10085	2.51082	0	0.88406	0.893018	1.5132	1.4501	0	1.47037	8.30395	2.73425
ARC1422	1693	plasmid.Proteobacteria	aadA,linG	ICEberg|71	tnpA	Bacteria	Bacteria;Proteobacteria	14.3086	13.2226	13.4682	12.9759	10.9027	9.44186	7.61561	9.68956	6.61882	4.20285	8.76121	6.09573	2.39507	0.587993	5.55028	0	1.46463	0.871775	0.829891	3.37951	3.536	1.41342	0	3.69565	1.50218	7.61297	1.04431	0	1.03506	0	2.33752	3.00963	1.22847	0	1.29763	2.62156	0	0	0	2.15822	0	2.00668
ARC1057	2350	unclassified.Proteobacteria	AAC(3)-IIc	ICEberg|12	tnpA	Bacteria;Proteobacteria;Gammaproteobacteria	Bacteria;Proteobacteria;Gammaproteobacteria	19.0703	9.52593	13.3414	16.0254	8.77867	7.3254	9.32702	4.83273	1.90735	3.46039	0.971046	3.59306	2.07056	0.423605	2.28489	2.45108	1.58274	1.2561	1.19575	2.43468	3.82114	6.10958	3.79829	1.99683	3.78772	6.39867	0.752344	1.43084	12.6767	6.74186	1.68401	10.8411	6.19514	3.212	6.54393	2.83296	1.60013	6.13363	0.6789	1.55484	1.7562	0.722832
ARC1689	4641	plasmid.Proteobacteria	AAC(3)-IId	ICEberg|12	tnpA	Bacteria;Proteobacteria;Gammaproteobacteria	Bacteria;Proteobacteria;Gammaproteobacteria	21.1396	16.3999	11.0544	12.848	6.08281	9.80305	7.77872	7.88504	4.34609	4.38047	3.68772	3.63874	1.74741	1.07248	4.33864	11.9148	2.93858	6.67835	5.75202	4.00665	2.90228	2.83582	2.56438	3.03332	6.30179	5.09144	5.71432	3.26032	6.41891	8.99997	6.39532	9.88101	10.7553	3.65944	4.26029	4.78162	0.810234	4.27048	2.75012	3.93651	7.70693	3.2941
ARC2011	1119	plasmid.Proteobacteria	APH(3')-VI		tnpA	Bacteria;Proteobacteria;	Bacteria;Proteobacteria;Gammaproteobacteria	15.1538	1.33369	1.27355	0	0.970315	3.29657	0	0	0	0	0	3.35366	0.724728	0	2.39924	1.0295	1.10797	2.63792	8.78913	1.27826	41.4611	0	0	0	1.13636	0	0	1.50245	10.9621	0	1.76829	4.55345	0	0	7.85305	0	0	4.83044	0	0	0	0
ARC3427	2252	unclassified.unclassified	AAC(3)-IId		tnpA	Bacteria	Bacteria	18.2866	10.6032	20.8829	13.9356	5.30356	12.5583	1.71757	2.24135	2.48794	1.80549	1.0133	1.66641	0.360111	1.76816	4.17257	15.3465	2.20215	5.89841	3.74335	1.90547	7.97484	1.06258	0.660597	2.7783	5.08185	4.76937	7.06575	5.22587	3.89068	1.27913	2.63594	4.52514	1.84707	3.35177	0.975528	0.985413	1.66976	1.60014	0	0.81125	5.49786	0.754287
ARC5006	3490	plasmid.Proteobacteria	tet(B)	ICEberg|60,ICEberg|60,ICEberg|60,ICEberg|60	tnpA			6.24698	0.85524	6.94176	2.69768	8.40004	1.05698	2.2166	2.16942	0.642158	2.0388	0.980785	1.34411	0.46474	4.56377	3.84635	37.6301	6.39445	5.92057	2.41548	6.5576	6.0036	0	5.11518	9.86019	10.9306	10.4637	7.0923	8.67114	8.03375	5.77773	3.4018	3.64993	1.78779	5.40702	2.51792	1.90758	0.538724	6.19514	1.37142	1.04695	0.78836	1.46016
ARC2983	1378	unclassified.unclassified	APH(2'')-IIIa	ICEberg|812	tnpA	Bacteria	Bacteria	21.0953	8.66412	2.06836	7.97102	7.87941	5.35394	3.74259	3.66293	3.25273	6.63889	3.31199	3.40416	5.88513	3.61202	5.84489	15.048	1.79944	4.28422	3.05879	4.15203	5.43038	4.34129	12.955	0	8.30503	1.55887	1.28303	2.44011	11.445	16.7234	43.0779	20.3369	4.52786	26.0188	4.78278	22.5458	12.2796	30.0728	31.26	19.8868	151.745	34.5155
ARC3025	1512	plasmid.Firmicutes	lnuG		tnpA	Bacteria	Bacteria	0.801071	2.9611	0.942528	2.0756	0.71811	1.62648	0.852727	1.66915	0	1.34456	0	0	1.60907	1.31676	0	2.28573	0.819982	2.9284	2.78771	0	0.989823	0	0	0	3.364	0	0	1.11193	22.0204	13.3362	7.85204	3.36991	5.50211	2.4961	8.71782	5.87077	1.24348	2.38327	5.27584	2.41658	1.81969	5.61725
ARC2840	4664	plasmid.Firmicutes	tetS	ICEberg|67,ICEberg|67,ICEberg|67	tnpA	Bacteria	Bacteria	4.15513	1.59991	2.13888	3.70083	2.79361	1.58184	1.65865	6.22282	2.64284	1.5256	3.4249	4.82772	1.21715	5.33594	7.19541	1.235	2.39244	0.632896	3.31369	3.06684	0.641772	2.05225	1.27587	1.67687	1.63584	3.68461	3.03261	5.76754	3.00577	1.54407	0.848505	3.27743	0.445926	0.404599	0.471031	5.23384	0.806238	1.93155	3.4207	2.74197	14.158	5.46308
ARC2124	3929	plasmid.Proteobacteria	AAC(3)-IId	ICEberg|60	tnpA		Bacteria;Proteobacteria;Gammaproteobacteria	4.31588	3.41857	5.07799	1.99688	1.38175	0.62592	0.984466	0.642341	0.285204	0.258714	0.290399	0.238785	1.03203	0.760096	0.683317	63.6258	11.0444	10.8937	8.58237	0.728112	9.14194	1.21808	9.46592	8.75848	14.8876	9.84125	10.3498	15.8325	5.7981	4.76558	1.51085	0.648423	1.05869	0.480287	1.11829	0.564813	0	1.83431	0.812123	0.464987	6.6526	3.4587
ARC3700	3787	plasmid.Proteobacteria	AAC(3)-IId	ICEberg|60	tnpA		Bacteria;Proteobacteria;Gammaproteobacteria	6.07689	2.75859	4.51577	2.48611	2.00699	1.94817	1.02138	0.99964	0.591796	0.53683	0.301288	1.73417	1.07073	0.525731	1.77235	64.4906	9.16683	10.5228	7.79116	0.755414	7.90394	1.57969	8.24952	12.8043	17.7962	14.7482	13.539	16.4261	3.23912	4.94428	6.79252	0.672737	0.549194	0.498296	0.580113	0	2.48237	2.85464	0.421287	0.482423	5.44899	1.34565
ARC5555	1071	plasmid.unclassified	AAC(3)-IIc		tnpA	Bacteria	Bacteria;Proteobacteria;Gammaproteobacteria;Moraxellales;Moraxellaceae;Acinetobacter	26.0113	0	9.31439	0	1.0138	12.6292	1.20385	0	0	0	2.13068	1.75198	0.757209	4.6474	5.01354	4.30255	12.7338	9.6465	95.766	4.00665	4.19219	14.5229	8.33425	1.46049	9.49835	2.00572	0	3.13957	21.2705	26.8965	20.3229	14.2726	11.6515	1.76195	6.15375	10.3602	0	8.41155	2.9793	5.11746	1.28449	0
ARC5666	2968	unclassified.unclassified	sul2		tnpA	Bacteria;Proteobacteria;Deltaproteobacteria	Bacteria;Proteobacteria;Deltaproteobacteria;Desulfuromonadales;Geobacteraceae	56.7249	9.05091	26.8887	20.0902	5.12161	1.65717	0	0	0	0	0	0	0	0	0	0	0.417727	0.994552	0.946769	8.67478	2.017	5.24056	2.00494	2.10806	0.856868	1.44752	0	0	0	0.970556	0	0	0	0	0	0	0	0	0	0	0	0
ARC5668	1107	unclassified.unclassified	OXA-119		tnpA	Bacteria	Bacteria	15.318	8.08886	11.5862	5.66993	4.90417	6.66461	0	3.41973	5.06128	0.918237	3.09209	2.54251	0.732584	5.39551	7.27575	5.20329	2.23995	1.33326	5.0768	2.58424	8.11172	14.0506	2.68774	2.82599	3.44605	11.643	9.5827	21.2623	1.58298	3.90327	1.78746	2.3014	0	0	0	0	0	0	0	0	0	0
ARC1657	1607	unclassified.Proteobacteria	EreA		tnpA	Bacteria	Bacteria	18.0892	12.0729	16.8494	11.7174	6.75658	4.59099	2.40695	0	0.697303	0.632538	0.710006	1.16763	2.0186	3.0973	9.18863	6.45182	13.8871	4.59214	8.74303	14.2415	3.72523	8.93436	4.6287	0	4.7477	16.0408	7.70135	6.27718	4.36182	4.48135	0	1.58535	0	0	2.73415	0	0	1.12119	0	0	0	1.05703
ARC2880	2561	plasmid.unclassified	AAC(3)-IId	ICEberg|60	tnpA		Bacteria	13.2425	5.82739	3.89524	3.06355	0.423968	1.4404	2.01378	0.985458	2.18775	3.17529	0.891042	1.83168	0.949985	0.388705	2.6208	24.7405	1.45234	6.91565	3.2917	1.67557	4.0907	0	8.13248	2.44308	6.45478	7.54906	6.90359	3.93886	2.05275	2.812	5.40843	0.994789	1.62421	0.736841	1.71565	1.73303	4.40488	0.703535	3.11483	2.85347	13.4292	0.663278
ARC385	2831	plasmid.Proteobacteria	tet(A)	ICEberg|1027,ICEberg|16,ICEberg|16	tnpA			21.3921	10.5432	9.06105	14.9654	8.82126	3.47473	5.46516	3.56589	1.58328	1.07717	3.22424	3.31398	1.14584	2.46143	3.31919	0.813853	3.50353	0	1.98517	4.54729	0.528651	2.53577	4.20392	1.10504	1.3475	0	0.624517	1.18773	11.7608	8.1402	3.49472	10.799	7.34651	5.33253	1.55202	0.783875	0	1.27287	0.563552	2.58133	3.40156	1.20004
ARC572	1631	unclassified.unclassified	sul2,multidrug_transporter		tnpA	Bacteria;Firmicutes;Bacilli;Lactobacillales;Streptococcaceae	Bacteria;Firmicutes;Bacilli;Lactobacillales;Streptococcaceae;Lactococcus;Lactococcus garvieae	11.1394	7.32015	22.7178	7.69664	15.3115	4.52344	7.90511	4.64211	4.8093	10.5949	9.79382	4.02656	0.497223	1.22069	4.93823	6.35688	0	2.71474	1.72288	4.38497	1.83521	8.06932	0.912118	1.91807	0	1.31706	0	5.15401	0	2.64924	0	3.12404	0	0	2.69392	1.36061	0	0	0	2.24026	0	0
ARC304	3234	plasmid.Proteobacteria	mphE,msrE	ICEberg|440,ICEberg|440,ICEberg|440	tnpA			29.5876	2.30735	9.25391	7.27807	3.3574	2.66152	2.39206	1.95096	1.38598	1.57157	2.46965	1.1604	1.00306	2.46252	6.64131	2.13731	3.83368	5.02012	32.5836	1.76917	5.09052	4.80952	2.76004	2.41834	2.35917	5.97809	5.46694	2.59932	21.6743	9.798	8.56586	3.93886	1.28621	3.50102	2.71724	2.74477	0.581369	7.7998	0	4.51932	2.12691	2.101
ARC2734	1307	plasmid.unclassified	emtA		tnpA	Bacteria;Firmicutes;Bacilli	Bacteria;Firmicutes;Bacilli;Lactobacillales;Enterococcaceae;Enterococcus;Enterococcus faecium	11.1206	13.7022	1.09036	2.40115	3.32298	2.82239	2.95942	1.93095	2.57207	0.777726	0	2.87127	4.96386	0.761647	2.05413	2.64424	2.84578	3.38772	4.29994	3.28319	2.29015	0.915425	3.41468	1.19677	1.94582	4.93066	1.35272	9.00433	4.02226	0	0	0	0	2.8876	0	0	1.43852	1.37854	2.44134	0	3.15766	0
ARC173	3974	plasmid.Proteobacteria	AAC(3)-IId	ICEberg|60	tnpA		Bacteria;Proteobacteria;Gammaproteobacteria	7.01008	3.00432	5.3791	1.97427	1.91255	1.54708	0.648879	0.952601	0	0.767354	0.574222	0.708244	0.408138	0.751489	2.36453	65.5143	9.9834	8.17064	5.65679	0.359934	12.4278	0.301072	8.61003	9.44651	16.6388	21.6218	12.457	9.73036	3.96861	3.62432	2.98749	1.92324	1.0467	0	0.552816	0.558417	0.473112	2.26693	0.802927	0.459722	7.26961	0.427442
ARC3587	2346	plasmid.Proteobacteria	tet(A)	ICEberg|16,ICEberg|16,ICEberg|35	tnpA		Bacteria	10.8421	9.54217	9.71937	12.7084	4.62823	2.62067	2.74792	1.07577	0	1.73314	2.43175	0.799819	0.345682	0.848655	6.86637	1.96421	3.17088	2.51648	0	3.04854	1.91383	3.57	3.17064	2.00024	2.1681	1.83131	3.76813	1.43328	6.72262	4.29759	5.06065	5.42978	6.20571	0	0.936441	0.945929	0	1.53602	1.36012	0.778744	1.17279	0.724064
ARC2263	4057	plasmid.Proteobacteria	AAC(3)-IId	ICEberg|16	tnpA	Bacteria;Proteobacteria;Gammaproteobacteria	Bacteria;Proteobacteria;Gammaproteobacteria	22.9884	10.6678	20.7249	23.2066	10.7053	8.18333	9.85186	10.5753	4.9717	5.01103	4.4998	4.62503	4.79746	1.7176	2.97791	3.97538	4.58398	6.18451	5.19475	4.58341	5.53344	2.65421	6.60043	4.62662	1.25373	4.23589	3.05055	4.55845	15.9816	19.1709	4.87728	23.8627	7.17702	12.0935	12.9961	5.46993	4.63433	7.10576	1.573	3.15222	4.06908	4.18697
ARC4536	2299	plasmid.Proteobacteria	tet(A)	ICEberg|1027,ICEberg|16,ICEberg|16	tnpA		Bacteria	36.8792	31.8083	26.6548	25.9364	24.0865	9.6273	6.72983	12.0754	7.79863	7.51644	5.45923	11.0183	8.11323	5.19603	7.00674	10.5229	9.70711	3.85189	9.7782	8.71042	9.76476	9.8881	12.2947	9.52526	6.63728	10.2781	3.84517	16.8197	12.9579	6.26492	19.7957	5.54079	8.14188	6.5665	6.68909	5.7916	8.99592	3.91856	5.55168	5.56265	42.4854	8.12754
ARC5623	7514	plasmid.Firmicutes	fexA		tnpA	Bacteria	Bacteria	20.1494	12.1155	5.87945	12.5298	5.34654	6.05483	9.95219	8.06098	4.62304	4.5995	3.34064	3.37118	13.3831	1.85475	3.75165	7.51243	10.23	10.0175	27.2998	1.14217	14.3407	1.75154	7.91942	4.37155	9.98455	1.7153	1.17648	2.46122	6.52997	4.79207	8.95345	3.7296	2.7679	5.02275	4.97034	9.74607	6.00526	4.79572	4.03419	4.86275	40.8276	10.1729
ARC3432	3353	plasmid.Proteobacteria	tet(C)	ICEberg|1020,ICEberg|1020,ICEberg|1020,ICEberg|1020	tnpA			33.2336	24.035	36.977	30.419	6.47648	6.601	0.769056	0.752687	1.67099	0.606316	2.382	3.63747	2.17678	2.67201	2.00175	2.7486	9.98358	15.4062	5.02835	26.4489	16.9613	17.4848	7.0989	6.53104	1.8962	5.12526	6.3275	8.02261	3.13575	1.71823	1.7704	2.27944	1.24056	1.12559	2.6208	1.32368	1.12147	2.68678	0	0.544866	0	1.01322
ARC4250	3376	unclassified.Proteobacteria	AAC(3)-IIc	ICEberg|16	tnpA	Bacteria;Proteobacteria;Gammaproteobacteria	Bacteria;Proteobacteria;Gammaproteobacteria	27.9843	14.588	21.1064	22.775	9.97016	9.83405	10.3115	3.73779	3.98305	3.31202	1.35187	3.61269	4.80433	4.42301	6.36197	3.41235	4.03968	4.37178	5.82644	6.35534	5.31971	4.60722	7.4912	4.16992	4.14322	4.45405	5.76069	5.97596	20.2435	16.6386	9.37779	21.1298	6.16054	7.82544	17.5699	10.5173	3.3415	9.07281	1.8903	2.70577	3.66741	2.01262
ARC5672	1800	plasmid.Proteobacteria	tet(A)	ICEberg|1027,ICEberg|16,ICEberg|16	tnpA			30.2805	17.4113	11.0841	21.7938	5.42891	4.78186	1.43258	2.10313	2.49015	2.82358	0.633877	4.16972	0.450539	1.65912	11.1865	2.56002	0.688785	0	1.56112	0.794653	0	4.6529	4.1324	3.47596	2.82576	3.58021	0	0	11.6824	8.0017	9.89356	8.49218	9.24355	2.09672	6.10247	1.23286	3.13358	9.00876	2.65903	0	4.58563	0
ARC5086	3340	plasmid.unclassified	sul2		tnpA	Bacteria;Proteobacteria;Gammaproteobacteria	Bacteria;Proteobacteria;Gammaproteobacteria;Enterobacterales;Enterobacteriaceae	6.16489	17.4262	22.1872	7.04709	6.17661	6.6267	7.33447	17.757	3.69049	60.2589	4.44094	1.12358	1.94244	4.76873	5.62672	4.48387	12.9921	10.1635	19.3504	36.83	21.9563	12.5378	21.825	8.42973	5.71074	28.2987	11.1162	30.7052	8.91921	1.72492	4.147	23.6459	11.2085	4.51988	12.4973	13.2883	1.12584	12.4073	0.955339	6.01685	0.411883	2.03432
ARC141	1125	plasmid.Firmicutes	sul2	ICEberg|65	tnpA			0	9.28601	7.60055	6.97401	15.4422	13.116	6.87639	11.2167	10.9566	7.22836	26.3693	0.833944	2.88345	5.30919	1.19322	1.02401	15.4288	0	3.74668	81.3725	15.9639	26.588	67.4407	15.2942	4.52121	147.027	133.583	22.4165	6.23062	0	7.03542	4.52916	7.39484	0	0	0	5.01373	1.60156	0	1.62394	0	0
ARC202	8961	plasmid.Proteobacteria	AAC(3)-IId	ICEberg|60	tnpA	Bacteria	Bacteria;Proteobacteria;Gammaproteobacteria	2.97365	0.832717	2.06744	1.40087	1.21168	0.411657	0.575526	0.140819	0.125049	0.113435	1.78258	0.31409	0.0905	0	0.299604	98.4755	13.5589	8.07051	8.46672	0.478867	20.0417	0.267037	13.7793	13.0916	21.4273	23.9719	19.3354	26.454	4.88886	5.46484	2.42895	0.284305	0.232094	0	0	0.495291	0.839258	0.402132	0.53412	0.611629	3.53095	0.758244
ARC2495	1696	chromosome.unclassified	sul2,cat_chloramphenicol acetyltransferase		tnpA		Bacteria;Firmicutes;Negativicutes;Acidaminococcales;Acidaminococcaceae;Phascolarctobacterium;uncultured Phascolarctobacterium sp.	0.714163	0.87995	3.36109	6.47645	10.8834	13.7752	12.1634	19.3448	9.91067	16.1823	14.1277	4.97859	2.39083	5.28258	7.12345	8.151	8.04124	7.83209	17.3969	10.964	4.41218	8.46552	10.5259	6.45595	2.99904	15.199	11.467	12.8868	6.1994	2.54771	3.50008	1.50215	0	2.22529	0	0	0	0	0	0	0.811137	0
ARC2144	9614	plasmid.Proteobacteria	AAC(3)-IId	ICEberg|60	tnpA	Bacteria;Proteobacteria;	Bacteria;Proteobacteria;Gammaproteobacteria	3.14962	0.465694	1.63055	0.979292	0.564688	0.767394	0.670544	0.262509	0.116556	0	0.949432	0.195171	0.590472	0.310632	0.698136	137.56	27.4683	28.7077	27.6208	0.297561	41.4082	0.373349	53.385	53.8532	79.8878	54.2953	43.5842	51.9375	5.46816	6.7416	4.52795	0.529988	0.43266	0.392563	0.228509	0.230825	0.586691	1.12446	0.331894	0.380057	1.57401	0.530057
ARC3937	9421	plasmid.Proteobacteria	AAC(3)-IId	ICEberg|60	tnpA	Bacteria;Proteobacteria;	Bacteria;Proteobacteria;Gammaproteobacteria	4.62837	0.792058	2.87411	1.99871	0.806759	0.913634	0.684281	0.267886	0.118943	0.107896	0.847772	0.398339	0	0.211331	0.997413	100.637	14.0813	10.183	13.2731	0.303657	17.4745	0.634996	13.2644	16.2711	26.9948	22.3454	19.142	26.7685	7.06823	6.42106	3.15048	0.270423	1.32457	0.200302	0.699572	0.235554	1.19742	0.764994	0.338693	0.387843	3.50457	0.180305
ARC3352	1275	unclassified.Firmicutes	Vibrio		tnpA		Bacteria;Proteobacteria;Gammaproteobacteria	0	7.02303	7.82409	4.92283	5.96116	6.75086	8.08987	18.8045	7.90988	7.97246	20.5824	34.5842	0.636056	34.3536	40.0081	4.51768	7.77922	10.4182	16.5295	15.7061	14.0858	3.7536	23.3359	3.68043	4.98663	5.05441	6.93337	6.59309	2.7488	1.12965	4.6558	3.99632	0	1.48004	1.72305	0	1.47463	0	0	0	0	0
ARC3393	1269	unclassified.Firmicutes	optrA		tnpA	Bacteria;Firmicutes;Bacilli;Lactobacillales;Streptococcaceae;Streptococcus;Streptococcus suis	Bacteria;Firmicutes;Bacilli	24.8162	34.1052	15.7222	32.1497	24.813	19.3794	17.2723	15.9102	12.3624	11.2142	7.19294	18.4828	3.83438	11.7668	27.5034	31.7733	9.77	6.97832	16.6076	7.89017	5.89682	14.1426	12.8954	12.3261	11.0225	20.3133	8.35938	9.27397	28.9989	15.8899	31.1854	8.03043	19.6671	4.46111	3.46239	6.99496	14.816	2.83964	6.28611	4.31899	54.2036	13.3858
ARC1950	1512	unclassified.Proteobacteria	sul2		tnpA	Bacteria;Candidatus Saccharibacteria;	Bacteria	0	15.7925	7.54022	6.22679	2.87244	9.75889	0	20.8644	11.1167	37.6477	5.28231	1.86148	6.43628	11.8509	21.3075	2.28573	29.5194	36.117	21.3724	12.2982	69.2876	13.4523	20.662	15.5177	4.205	31.2558	29.2329	36.6937	1.15897	0	2.61735	0	0	0	1.45297	0	0	0	0	0	0	0
ARC3943	1107	plasmid.unclassified	emtA		tnpA	Bacteria;Firmicutes;Bacilli;Lactobacillales;Enterococcaceae;Enterococcus;	Bacteria;Firmicutes;Bacilli;Lactobacillales;Enterococcaceae;Enterococcus;Enterococcus faecium	5.47073	17.5259	12.8736	14.1748	9.80833	17.7723	10.4823	4.55964	18.2206	16.5283	8.24556	9.32255	11.7213	8.09327	13.3389	12.4879	19.0396	35.9979	7.61521	15.5054	10.8156	4.32325	12.0948	15.5429	32.1631	21.3454	19.1654	24.2997	7.91492	1.30109	5.36237	32.2197	3.75754	11.9326	5.95363	6.01396	3.39683	11.3932	2.88241	0	7.4563	0
ARC362	2661	unclassified.Proteobacteria	APH(3')-VIb	ICEberg|12	tnpA	Bacteria;Proteobacteria;Gammaproteobacteria	Bacteria;Proteobacteria;Gammaproteobacteria	15.9311	15.7035	20.351	20.639	10.2009	8.31761	10.175	8.06161	3.78996	3.05596	1.28634	2.82056	4.26666	1.87049	6.55802	3.46339	1.86368	2.21859	5.80799	3.2252	5.62425	2.24814	1.11812	3.52691	3.8229	4.84358	3.32208	1.26361	13.8292	4.87138	4.46159	19.1481	4.68951	2.8366	4.95353	4.16977	1.41311	7.44806	2.99777	4.11936	2.58491	3.19176
ARC5048	1326	chromosome.unclassified	sul2,cat_chloramphenicol acetyltransferase		tnpA		Bacteria;Firmicutes;Negativicutes;Acidaminococcales;Acidaminococcaceae	0	1.12549	8.5979	4.73349	6.55072	10.2005	14.5851	26.646	14.3662	26.0638	5.1628	3.53766	4.28114	3.00293	5.06175	10.4254	9.35003	11.1306	15.8937	7.551	9.02933	7.21846	17.9507	9.43701	5.75381	14.58	13.3334	10.1432	7.92924	1.0862	0	0	0	0	0	0	0	1.35879	0	0	0	0
ARC3987	2449	plasmid.Proteobacteria	aadA13,OXA-46	ICEberg|440	tnpA	Bacteria		26.7072	14.6253	30.8413	8.97024	7.53707	6.52718	5.79116	7.21368	9.60877	4.15063	12.5792	10.3434	0.993431	16.6657	21.9253	6.58559	7.08754	6.62926	28.1116	9.34504	6.11111	95.7559	17.6163	10.2193	50.8844	70.1715	44.7597	177.117	8.58651	2.9406	1.61594	6.2417	2.54773	0	4.48528	0.906145	1.53544	1.47142	0	0.745992	0	0
ARC2419	3697	unclassified.Proteobacteria	tet(A)	ICEberg|35	tnpA		Bacteria	70.4388	31.4868	50.8827	30.9841	32.3062	18.6256	17.4374	16.3836	7.88064	6.87374	12.6535	6.09048	7.89693	3.23118	6.53578	4.9857	1.67678	5.98829	7.22075	3.09521	3.23854	2.91267	3.21918	3.80786	3.09557	4.64837	2.39114	4.09281	17.0639	21.0377	10.7044	17.917	23.0651	13.7815	8.91354	3.00128	0.50856	3.89884	5.17852	4.94167	0.744219	4.13522
ARC1765	1274	unclassified.Firmicutes	Vibrio		tnpA		Bacteria;Proteobacteria;Gammaproteobacteria	0.950722	1.17142	8.94884	2.46335	5.96584	2.8955	5.06014	18.8192	8.79565	9.57446	17.9118	29.4564	1.27311	27.3481	42.1468	7.23396	11.678	5.79244	25.3651	16.8412	18.7958	3.75655	24.5219	7.36664	3.99244	13.489	19.4287	18.4751	5.50192	1.13054	0	11.9984	0	2.9624	0	0	0	0	0	0	0	0
ARC3214	14580	chromosome.Firmicutes	ErmG	ICEberg|65	tnpA	Bacteria;Firmicutes;Clostridia;Clostridiales;		4.07063	8.90524	5.66913	8.17939	3.42565	3.87946	31.393	34.5329	71.169	164.535	62.2922	87.577	158.189	6.28145	8.28627	20.2273	4.5919	5.56758	6.26374	3.33558	2.36091	3.52865	3.16307	1.50196	2.44201	6.63002	3.63788	4.03589	3.24512	2.46966	2.03571	1.9221	0.285295	0.776563	1.3561	1.21764	1.03163	1.48292	1.53195	1.25304	2.45322	0.466023
ARC5259	3348	plasmid.Proteobacteria	AAC(3)-IIc	ICEberg|16	tnpA	Bacteria;Proteobacteria;Gammaproteobacteria	Bacteria;Proteobacteria;Gammaproteobacteria	26.0477	10.2524	23.4112	26.7149	11.3508	6.97813	13.0935	6.40739	5.35515	6.98304	2.72635	3.92313	2.66448	2.97334	4.81138	4.12906	3.70315	3.52668	3.7769	5.1268	4.91718	5.00312	3.9991	5.60639	3.03845	1.28323	5.28079	6.5281	25.1235	16.7778	8.27419	28.916	8.69688	5.07271	12.4674	11.2681	3.36944	7.53421	1.90611	2.18272	4.51988	4.05891
ARC3216	5727	plasmid.Firmicutes	ErmB	ICEberg|362,ICEberg|362,ICEberg|363	tnpA	Bacteria		10.3632	7.81768	2.48839	10.9597	10.8066	14.8147	16.6597	35.9152	31.5019	13.1343	45.424	49.3093	14.3021	11.9936	26.7209	13.2762	11.9067	11.3393	14.2291	8.24208	11.237	6.47639	5.45503	10.3787	4.44069	9.75227	4.93943	6.75196	22.9487	53.8197	45.6068	11.5661	5.08419	3.295	6.13763	3.87489	1.64148	5.34832	3.62151	3.82805	6.72591	1.18642
ARC253	1658	unclassified.unclassified	sul2		tnpA	Bacteria	Bacteria	0	2.70035	4.29765	11.3569	7.20362	5.1914	2.33291	6.08868	3.37927	2.45232	2.75266	6.2244	0.489126	1.80122	4.85781	0	13.46	6.23124	5.08446	138.897	57.7703	48.3491	81.651	33.0196	7.66943	240.984	185.545	42.5886	1.05691	0	0	6.14633	0	0	0	0	0	0	0.962253	0	0	0
ARC7	1215	unclassified.Firmicutes	sul2		tnpA		Bacteria	1.99378	0	1.17292	5.16593	12.5111	24.2888	3.18351	7.27008	7.37821	0.836616	4.69539	0.772171	4.00479	9.01251	7.73385	0.948155	4.08169	9.71796	5.78191	32.9634	12.3178	14.7711	48.9766	21.8857	1.04658	84.8642	68.3921	20.756	1.44227	0	0	20.9683	0	0	18.0814	0	0	5.9317	9.19169	7.51825	0	0
ARC5626	1049	plasmid.unclassified	tetX	ICEberg|440	tnpA	Bacteria	Bacteria	24.2475	4.26805	0	0	8.28051	1.17218	0	1.20294	1.06822	1.93801	0	0.894364	1.54618	4.74486	10.2374	10.982	13.0009	33.7674	70.9869	13.6356	4.28011	11.4057	8.50904	4.47336	6.06097	14.3345	0	3.20541	21.7166	12.3572	1.88629	7.28595	5.94794	1.7989	4.18854	8.46196	0	17.1759	6.08357	0	5.24571	9.71585
ARC1424	2171	plasmid.Proteobacteria	OXA-119,aadA13	ICEberg|71	tnpA	Bacteria		111.024	63.9303	87.3047	75.8917	29.5077	24.3545	25.537	29.6434	18.0653	20.1331	33.1099	13.8286	19.0509	27.0534	39.5726	41.9202	24.5564	30.5924	67.3056	42.1668	32.4002	72.7465	34.9474	58.3597	48.0288	98.9464	64.3357	134.747	16.1434	21.2297	10.0257	8.21445	4.78995	6.08445	2.02385	1.02218	0	0	0	0.841518	0	0
ARC5500	8617	plasmid.Proteobacteria	AAC(3)-IId	ICEberg|60	tnpA	Bacteria;Proteobacteria;Gammaproteobacteria	Bacteria	3.79516	0.519576	1.48844	0.364199	0.504019	0.428091	0.448876	0.439322	0	0.235926	1.19169	0.653258	0.0941129	0.231049	0.311564	313.905	75.6808	89.4078	75.6554	0.663979	114.803	2.08273	177.995	200.038	267.983	149.075	123.311	171.694	10.1681	7.52162	3.67406	0	0	0.437983	0	0	0.436381	1.25456	0.185147	0.42403	1.27719	0.394257
ARC5730	4797	unclassified.Proteobacteria	mexD		tnpA			73.9811	30.4888	43.0769	26.1689	28.9723	16.1489	15.5891	10.2592	12.1471	8.05223	17.3632	7.43196	5.91703	8.30079	11.4733	9.84623	4.65221	8.61489	5.27206	2.08727	2.49591	6.98371	3.41136	3.26075	4.50637	6.71709	14.7426	10.1638	25.9366	15.9133	23.9244	28.679	7.80412	4.72057	3.2058	0.925224	0.783885	3.3804	1.66293	4.18934	2.29425	0.708216
ARC2227	1057	plasmid.Proteobacteria	aadA13	ICEberg|71	tnpA	Bacteria	Bacteria	21.7722	11.2953	28.3133	7.42267	8.21784	8.14318	1.21979	11.9383	4.24055	0.961673	8.63561	6.21316	1.53448	19.7776	6.34993	4.35954	3.51886	15.3596	6.64619	2.70648	8.49543	13.5833	5.62976	4.4395	10.8272	14.226	26.7627	25.4492	0	2.72527	1.87201	0	1.96764	0	0	0	0	3.40918	0	1.72841	0	1.60705
ARC4124	4102	plasmid.Firmicutes	ANT(9)-Ia		tnpA	Bacteria	Bacteria;Firmicutes;Bacilli	26.2795	22.9207	13.8967	16.8315	11.6466	15.5876	9.74379	11.3821	7.92209	10.4077	3.33782	4.57429	10.4782	5.58164	5.89048	8.9869	6.04492	9.3549	10.2755	2.44091	5.83759	3.50013	4.71468	6.48248	5.88987	3.14207	5.60315	5.32815	14.9519	19.3118	20.7422	8.69506	5.57722	5.98041	11.7824	14.6068	3.66679	13.6164	8.55659	7.5714	20.1222	10.3526
ARC892	5750	plasmid.Proteobacteria	tet(H)	ICEberg|987,ICEberg|987,ICEberg|987	tnpA	Bacteria	Bacteria	8.21523	0.778641	1.98275	3.00186	3.5878	0.855388	0.67269	0	0.194881	0.530342	0.396862	0	0.282077	0.692503	3.50185	75.9324	125.922	187.89	182.773	4.22894	240.759	9.98784	379.548	422.466	607.489	240.964	259.82	327.768	3.65711	4.75927	5.16186	7.97526	1.08511	1.31273	16.0468	9.64848	3.59681	44.1821	9.43376	15.2509	4.54575	24.8151
ARC2462	1152	plasmid.Firmicutes	sul2		tnpA		Bacteria	3.15422	0	11.1336	1.36211	14.1378	32.0214	2.23841	5.47691	2.91814	1.76474	4.95217	1.6288	4.22381	10.3695	16.3136	2.00001	9.68604	15.3741	7.31774	21.108	12.9914	7.27016	33.5757	5.43119	2.20762	55.9408	41.4377	21.8911	3.0423	0	0	11.0575	1.80538	0	24.7913	1.92635	0	3.12804	6.92455	1.58588	0	0
ARC4772	2133	plasmid.Firmicutes	ErmB	ICEberg|362,ICEberg|362,ICEberg|363	tnpA	Bacteria		13.6284	11.1947	12.0262	6.62089	7.12656	10.953	16.925	20.1143	8.93091	6.19519	13.9079	20.2328	11.7863	7.93391	21.3975	8.64142	10.4626	10.3791	8.56309	11.4001	13.3313	3.36557	4.88216	4.39996	5.96152	7.04964	4.14442	4.72922	7.39394	2.701	4.63833	3.5832	4.87529	0	3.08986	1.04039	4.40729	5.06822	2.2439	2.56953	11.6092	3.98185
ARC5692	6054	plasmid.Firmicutes	fexA	ICEberg|409	tnpA	Bacteria	Bacteria	45.6158	11.8327	8.94514	15.0332	11.1197	14.8269	14.9079	10.2134	11.4759	9.73841	5.46554	7.43855	17.5483	4.11081	5.09987	8.75329	3.68626	6.09479	9.05108	1.65389	6.42747	3.35973	2.94879	4.90907	3.15062	1.77414	1.75224	5.83184	8.97312	6.42356	20.2643	7.15397	2.40479	4.05214	1.81441	3.66559	4.96901	6.24989	5.53415	6.94078	43.1749	11.5039
ARC1031	6107	plasmid.unclassified	tet(A)	ICEberg|1027,ICEberg|16,ICEberg|16	tnpA	Bacteria		13.685	12.7075	11.2011	8.99301	10.8454	5.43634	3.16683	5.57896	4.40373	1.99736	4.48395	3.22612	2.39029	12.2254	12.0895	16.4115	12.3839	13.7755	16.1045	15.4585	10.2927	14.6937	10.7184	12.0381	11.6602	11.9594	10.1327	15.4166	6.31275	15.0941	17.4964	6.25754	15.3252	9.88792	4.3168	6.54081	10.1596	6.49068	2.08995	2.69239	52.9371	5.00668
ARC503	6267	plasmid.Firmicutes	fexA		tnpA	Bacteria	Bacteria	39.6202	11.9068	7.27673	13.7711	12.994	10.0065	14.1955	10.8731	10.3706	7.13667	5.09772	6.88633	12.8109	1.90612	3.85555	7.7205	3.75881	3.29708	6.72573	1.36944	5.7314	1.52731	2.61119	1.99672	4.26096	3.08491	3.38537	2.68268	4.7535	4.36665	9.15632	4.06519	2.65492	5.11885	2.45384	5.31151	1.50004	3.44998	3.56404	3.4982	27.4391	4.60781
ARC647	1384	plasmid.unclassified	ErmT		tnpA			28.8802	4.31328	5.14849	15.8729	3.1381	6.21918	8.38432	3.64705	0	1.46891	2.47322	2.03364	3.51577	1.43854	1.93985	5.82663	1.79164	2.13282	8.12142	4.13403	5.40683	0.864494	3.2247	2.26038	5.51268	0	1.27746	0	65.8402	44.7494	42.8912	75.4724	36.0659	10.9078	53.9698	19.2412	14.9434	37.7535	16.1386	25.0807	24.8499	20.865
ARC713	1426	plasmid.unclassified	ErmT		tnpA			11.8914	12.5587	3.99748	7.70271	5.32993	6.03601	8.13738	4.42454	0	0.712825	0.800126	1.97375	8.53055	0	2.82407	4.84716	6.95547	3.10501	5.91166	0	4.19807	0	1.04324	5.48452	5.35032	3.0128	2.47968	4.71595	50.3835	46.4615	43.0155	50.0241	27.7112	11.9098	47.7585	35.7927	13.1848	48.0131	25.7325	30.7478	15.4355	19.0592
ARC5798	34323	chromosome.Firmicutes	dfrG	ICEberg|812,ICEberg|862,ICEberg|862,ICEberg|862	tnpA	Bacteria;Firmicutes;Clostridia;Clostridiales;Clostridiaceae;Clostridium;Clostridium sp.	Bacteria	62.6377	203.056	56.8413	74.519	76.5549	83.8304	72.2739	40.0369	30.297	37.1377	33.1427	30.2862	30.6214	8.14986	12.8281	7.58541	4.73197	2.45104	3.84787	1.66696	2.18019	3.79961	2.99067	3.05336	2.11172	5.63271	3.19368	3.86964	5.30973	4.69989	12.8559	3.04326	3.39331	5.0031	7.61675	6.98273	8.05238	8.87149	9.94723	7.2922	71.6241	15.54
ARC2503	3440	unclassified.Proteobacteria	mphF		tnpA	Bacteria	Bacteria	40.4914	18.6549	19.0566	30.562	24.3038	25.7362	21.3638	14.3062	13.0298	11.8196	14.9256	13.3637	11.5516	4.34072	5.46316	3.34886	3.60411	3.00331	1.2253	4.57388	3.48049	2.08685	3.02722	1.36411	2.21789	0.624455	0	2.44366	13.754	5.44302	6.90249	8.14657	3.62755	2.19424	7.66357	0	2.18622	3.66636	0	2.65543	2.79937	1.48139
ARC3264	3502	unclassified.Proteobacteria	mphF		tnpA	Bacteria	Bacteria	31.4737	16.1939	22.7886	28.2286	27.9042	25.2806	20.2492	16.9356	14.719	16.2545	13.6839	13.395	8.56822	2.84258	4.98312	4.6054	2.12418	4.21449	2.4072	4.08445	2.99151	2.7332	2.54882	2.23327	2.17863	0.6134	4.03886	1.92032	10.5082	3.29025	6.78028	4.36491	4.15722	6.46619	5.01859	0.633681	1.61064	3.60145	0.911145	1.56505	2.35698	1.94021
ARC3611	3778	unclassified.Proteobacteria	mphF		tnpA	Bacteria	Bacteria	47.1279	28.8366	30.9313	33.6425	28.7396	23.7592	22.8652	19.7064	16.3132	16.9504	15.4023	15.8931	12.0207	3.4254	12.0807	6.09851	3.28167	2.73462	4.83459	9.08656	3.96139	6.01714	4.33147	2.89817	2.35605	1.70576	5.14772	2.67004	22.264	15.2494	17.2836	15.5098	13.7626	5.9938	10.4669	1.17477	3.98126	1.90763	2.11145	0.483572	4.00544	4.49618
ARC4325	6499	plasmid.Firmicutes	fexA		tnpA	Bacteria	Bacteria	28.3283	11.2521	7.67481	12.0723	8.18639	9.64928	13.292	12.6207	6.20717	7.19472	2.10675	4.9082	13.3519	3.52298	4.95723	7.44489	2.67078	5.90457	9.94465	1.32055	6.67822	2.02509	3.89141	2.64749	5.47847	2.31372	1.08817	4.13907	6.47126	7.53507	14.6143	5.4881	2.56014	4.06504	3.04231	7.51213	2.89298	8.87153	8.10105	4.77887	60.9629	13.8527
ARC5514	6729	unclassified.Firmicutes	fexA		tnpA	Bacteria	Bacteria	22.14	11.7546	4.2357	7.46216	6.6157	10.2331	11.1132	11.0642	6.66112	3.62546	4.4086	2.92791	11.6903	2.51494	3.98982	6.16322	2.02674	2.4127	8.35194	1.70055	6.44995	1.60026	2.87407	3.0219	2.26766	2.55387	1.83921	2.24865	7.03133	5.35111	18.5256	3.78608	1.85448	2.24348	4.57073	4.28726	5.58819	5.62295	5.92739	5.15853	38.2306	6.81583
ARC4334	2112	unclassified.Proteobacteria	APH(3')-Ia	ICEberg|43	tnpA			26.3807	9.89277	15.5196	8.91563	11.8243	11.0619	12.2095	6.57229	5.30571	5.29421	4.86213	6.21905	2.68788	7.54146	8.89832	10.3637	12.9147	6.98823	11.3092	10.1589	7.08623	6.23156	9.15702	5.18432	11.4395	15.2566	10.0455	11.9406	5.80802	8.86552	9.36891	4.8251	4.92376	1.78698	5.20097	2.10147	8.90222	6.82482	6.04324	6.05518	36.4766	5.63001
ARC1380	5851	plasmid.Firmicutes	fexA	ICEberg|409	tnpA	Bacteria	Bacteria	38.297	27.8023	19.4852	23.8685	16.5159	13.45	15.6455	19.4102	12.2571	9.38137	11.8954	9.3001	15.9394	4.08329	8.25936	13.5855	4.23795	9.5855	10.8059	2.2002	10.2315	2.45386	5.33942	6.41607	4.99857	5.13994	4.53258	4.31013	14.9749	20.9239	19.6147	10.0147	5.68736	4.19272	9.38681	8.34409	4.49873	12.9335	10.6343	8.74281	33.8573	7.83861
ARC1497	6981	plasmid.Firmicutes	fexA		tnpA	Bacteria	Bacteria	58.4703	14.537	8.36975	13.2617	12.4427	18.6706	17.3609	17.7144	13.9649	14.124	12.2581	11.8265	21.1426	3.13714	5.38412	7.42593	1.95358	4.65121	6.44036	2.25385	4.07329	3.08498	2.77032	3.80907	5.64666	2.76939	5.0652	3.61246	9.2877	7.42745	14.4556	3.28447	4.76676	2.97343	5.03513	7.31134	3.77053	3.61331	6.62757	4.71062	24.2386	4.37986
ARC4533	5454	plasmid.Firmicutes	Erm(33),cfrA		tnpA	Bacteria	Bacteria;Firmicutes;Bacilli;Bacillales	122.366	77.9854	45.204	71.3512	51.1636	64.4796	61.4639	62.4693	47.0498	66.5358	41.4217	38.8761	77.6177	38.6946	40.6109	67.38	30.6884	32.2028	39.1567	18.6206	14.8179	22.8148	8.45573	8.89067	12.8232	12.2097	10.6975	8.63121	27.6317	31.4258	34.466	20.5531	14.4907	12.4558	24.571	17.9029	12.4102	20.482	15.2111	17.7535	58.5185	17.4413
ARC1847	6921	unclassified.Firmicutes	fexA		tnpA	Bacteria	Bacteria	24.1509	11.4285	5.35366	10.2025	6.43217	7.81727	12.8541	7.11072	3.8858	4.25924	2.96744	3.38892	12.0691	3.16434	3.49122	8.15611	6.6281	5.33129	11.9774	1.03336	7.78472	2.59311	4.08404	1.35603	5.87934	4.34529	1.27728	2.6721	7.08946	10.4053	18.2976	4.41726	2.10354	5.72577	3.17424	7.37472	5.97649	6.50828	6.91554	4.75145	46.9098	9.32653
ARC1301	2034	unclassified.unclassified	tetT		tnpA	Bacteria;Firmicutes;	Bacteria;Firmicutes;Bacilli;Lactobacillales;Streptococcaceae	8.33681	25.6803	12.6115	16.9721	10.1425	11.4861	13.9455	18.6118	7.16193	6.99648	12.9019	12.4538	9.96768	9.29891	12.5394	14.1594	12.1909	6.53059	14.506	2.81293	8.09377	34.7056	2.92559	9.99724	3.75101	4.22444	12.1692	2.4797	6.89228	7.08115	15.5651	7.5152	5.11258	4.63876	3.24025	4.36411	3.69744	7.97236	7.84373	4.49099	14.2033	7.51617
ARC4032	2459	unclassified.unclassified	mefB		tnpA	Bacteria	Bacteria;Proteobacteria;Gammaproteobacteria	0.985132	14.5659	17.9659	15.315	9.27264	14.0014	11.0109	15.9082	8.6583	10.3344	12.528	1.90766	3.95756	4.85794	7.64264	9.83822	43.3607	51.0178	35.9965	149.494	96.7716	124.56	19.9646	31.1692	21.7189	34.9431	19.4129	46.4921	6.41369	0.585728	0.804682	0	0.84579	0	0	0	0.764599	0	0	0	0	0
ARC3507	1427	chromosome.unclassified	sul2		tnpA	Bacteria;Proteobacteria;Gammaproteobacteria;Enterobacterales;Enterobacteriaceae;Escherichia;Escherichia coli	Bacteria	3.39515	32.4206	55.9255	36.2873	12.935	11.2019	13.5528	4.42144	7.8526	1.42465	0	2.62982	0	28.6015	21.636	5.65106	39.966	29.9941	4.92293	28.0662	89.1465	4.19222	34.4029	18.6343	8.01985	57.2031	84.2499	24.7414	4.91202	3.02797	1.38662	17.8532	11.6597	2.64478	9.2371	0	0	7.5757	0	7.68157	0	2.38074
ARC1915	4383	plasmid.Firmicutes	ErmB	ICEberg|362,ICEberg|362,ICEberg|362,ICEberg|363	tnpA	Bacteria		11.8828	13.9603	6.17772	13.9623	7.6795	14.5882	13.5316	22.1685	12.7831	10.9001	17.7017	23.1176	19.0577	8.63061	17.4573	12.8789	9.9004	12.4592	13.784	8.485	11.6096	6.0055	4.073	7.1375	4.06167	8.82187	8.06757	9.58953	5.59733	1.64306	8.57758	2.90629	3.3216	3.44431	5.51353	9.11355	1.71585	1.23323	1.092	0.833646	11.2993	3.488
ARC4415	2840	chromosome.Proteobacteria	tet(H)	ICEberg|987,ICEberg|987,ICEberg|987	tnpA	Bacteria	Bacteria	12.7946	3.67844	5.51976	4.97266	1.91159	2.16482	3.6319	0.444324	0	0.357918	0.401753	0.330348	0.285553	0.701037	3.30867	102.626	152.794	226.064	213.224	4.53288	287.729	11.7961	469.347	516.621	743.702	247.337	298.818	385.382	4.93623	4.56435	1.39346	7.17649	2.19697	1.32891	13.9239	3.12556	3.97214	22.8391	10.1118	13.509	2.90638	26.9153
ARC2335	1426	plasmid.unclassified	ErmT		tnpA			16.1383	12.5587	11.9924	23.1081	6.09134	19.8326	11.754	11.5038	7.0723	4.98977	5.60088	2.63166	9.09925	4.88661	4.70679	9.69432	4.34717	4.14001	5.91166	4.01227	8.39614	2.5171	3.12973	5.48452	7.13375	4.5192	3.71951	2.35798	45.468	36.3612	47.1783	23.2255	36.4621	15.8798	27.7307	34.2365	15.8217	29.0605	14.5445	12.8116	50.1653	15.4856
ARC1524	4235	plasmid.Firmicutes	ErmB	ICEberg|362,ICEberg|362,ICEberg|362,ICEberg|363	tnpA	Bacteria		13.7281	10.5719	8.07614	13.7092	6.15319	10.4525	17.0489	22.3473	19.3155	9.60084	16.4344	22.5963	14.5534	9.87246	17.7504	16.5933	12.2957	11.1521	15.261	7.09277	13.0755	6.78041	6.32301	9.97236	8.70748	11.1591	6.26213	6.74877	3.72403	4.08115	6.5412	5.41414	3.43768	0.891168	3.63122	4.19202	2.66373	4.25443	4.14394	1.72556	7.79611	2.80769
ARC742	4304	plasmid.Firmicutes	ErmB	ICEberg|362,ICEberg|362,ICEberg|363	tnpA	Bacteria		14.6337	12.4829	6.29111	13.4895	10.0909	8.85647	13.1808	21.9891	14.8402	10.864	17.7615	19.1823	18.0886	6.9387	14.6588	12.3124	14.403	9.94459	11.4255	7.64374	10.7795	6.39372	7.94988	6.90509	5.61344	11.9784	4.51861	5.46871	8.95725	3.34644	4.13764	4.14349	2.41612	0.876881	4.59387	4.64042	1.74735	2.51174	4.0775	0	12.7852	1.97334
ARC5306	6881	plasmid.Firmicutes	fexA		tnpA	Bacteria	Bacteria	23.0591	13.0132	6.21321	17.5592	7.10074	7.14792	12.1793	10.2696	7.16537	7.23847	4.31121	2.4542	13.6714	1.73604	3.31643	8.20352	5.2252	5.14779	10.8219	1.45511	6.52498	2.08655	2.16199	2.72783	5.72872	3.74619	2.56941	2.4433	5.85734	6.90744	15.8159	3.70245	1.51126	3.29089	6.38538	5.80507	4.3718	6.28427	3.94159	3.18605	47.1824	11.1088
ARC2262	1924	plasmid.Proteobacteria	ErmT		tnpA	Bacteria		27.0699	17.0648	11.1105	36.7005	10.158	9.58644	8.71164	2.62345	1.16483	2.11328	4.7442	1.46287	3.79352	2.58699	3.4885	3.59254	5.79954	3.06843	3.65126	2.23032	1.55573	1.24372	3.09286	2.43896	3.96546	2.23298	1.83785	0	66.4878	50.9048	59.6494	67.5314	61.6156	25.5007	53.6662	29.9885	25.4074	43.0773	9.95062	18.991	22.8805	24.7206
ARC3365	8393	plasmid.Firmicutes	fexA	ICEberg|409	tnpA	Bacteria	Bacteria	84.4232	17.6036	10.3576	16.0785	20.3107	25.9315	16.7445	25.5593	21.2284	19.2567	14.0022	17.438	29.3739	3.79544	11.0359	15.5102	4.57932	6.68232	8.3701	1.87467	3.38802	3.42131	2.83601	2.42278	4.24217	1.02377	6.74089	6.41006	9.1867	9.78166	20.0394	3.94609	1.73461	3.1477	4.18804	8.19655	4.9283	8.37226	11.5954	5.00649	37.2073	11.1314
ARC1949	2903	plasmid.unclassified	sul2		tnpA	Bacteria;Proteobacteria;Gammaproteobacteria	Bacteria;Proteobacteria;Gammaproteobacteria;Enterobacterales;Enterobacteriaceae	13.3514	22.6198	30.4362	18.3779	8.9765	10.5892	5.77375	11.7364	1.93001	20.6589	4.71641	0.646357	1.39678	8.57279	4.16169	5.55567	18.3644	13.2187	22.7472	67.9958	36.6033	19.3709	34.8471	19.9362	10.0746	45.878	26.7972	47.4893	33.8038	6.44987	6.8161	58.7988	16.4779	9.75051	23.4597	13.7598	2.59063	16.137	0	5.66394	0.473885	4.6811
ARC256	3748	chromosome.Proteobacteria	tet(H)	ICEberg|987,ICEberg|987,ICEberg|987	tnpA	Bacteria	Bacteria	11.9571	0.796369	5.70345	6.27996	3.18666	1.3123	0.344003	1.34672	0	0.542416	0.304424	0	0	0.796803	2.14895	174.891	340.056	460.731	481.705	10.6858	592.575	22.9843	964.52	1141.84	1667.52	617.271	652.39	803.388	9.35092	5.7643	7.39114	7.47711	0.554909	5.03482	12.8953	7.10507	4.01312	24.5169	7.66208	11.6986	2.93637	13.5965
ARC3369	3536	plasmid.Firmicutes	ANT(9)-Ia		tnpA	Bacteria	Bacteria;Firmicutes;Bacilli	30.1435	30.3881	11.2847	20.4132	10.7473	15.9962	14.2205	14.2746	11.0916	7.76165	4.84013	7.16376	13.3021	9.85338	11.0093	13.3576	5.96064	8.76533	5.96015	4.04518	9.3115	3.72202	5.04863	3.53888	3.59613	12.15	9.00005	9.98472	7.92924	10.9978	9.51304	5.04343	5.2936	6.93768	5.59163	3.76553	3.1903	9.68137	4.51192	4.13334	21.7869	3.84311
ARC180	9346	unclassified.Proteobacteria	APH(6)-Id,APH(3'')-Ib,tet(H)	ICEberg|16,ICEberg|44,ICEberg|987,ICEberg|987,ICEberg|987	tnpA	Bacteria	Bacteria	35.8986	12.6149	20.4327	16.4538	15.9161	9.20966	9.105	6.88592	7.19388	6.30819	7.69117	7.32802	4.68569	7.45593	11.3469	384.948	693.133	943.884	867.417	21.2735	1195.88	21.7631	1953.41	2262.43	3237.08	1257.71	1238.33	1554.06	11.8124	13.7157	16.514	9.26816	9.34641	5.04774	16.6894	9.26031	11.6679	36.0505	16.217	23.2618	35.6213	26.7176
ARC4609	2312	plasmid.Firmicutes	tetM	ICEberg|105	tnpA	Bacteria	Bacteria;Firmicutes;Bacilli;Lactobacillales	0	0	1.23279	0	0	1.59553	0	8.18693	1.9387	0.879315	16.7791	10.5506	17.1875	1.72227	9.87041	5.48101	0	2.55349	1.8231	1.23735	0	0.5175	0	0	0	0.92912	0	0	7.57942	8.0986	8.55845	0	6.29697	3.26479	17.1038	0.95984	5.69249	10.131	17.9415	6.32157	95.7983	18.3678
ARC447	3435	plasmid.Proteobacteria	ErmT		tnpA	Bacteria	Bacteria	34.9085	29.5438	21.5736	46.5949	12.3277	8.59123	15.0139	5.14303	3.2622	2.66329	2.98947	1.0925	3.77745	2.60823	5.8619	5.03061	4.33123	3.00769	5.72637	1.24924	3.48556	1.74157	3.03163	4.55366	1.85093	0	1.02941	1.46833	63.7687	66.2499	62.7889	93.451	90.2154	32.4122	81.2242	36.8243	31.199	45.1094	13.0048	22.3381	15.6192	22.7476
ARC3523	2576	unclassified.Firmicutes	tetA(P)		tnpA		Bacteria;Firmicutes;Clostridia;Eubacteriales;Clostridiaceae;Clostridium;Clostridium perfringens	1.88078	5.79346	6.08545	3.65486	0.842999	1.90935	3.00308	0.97972	2.17501	1.5784	0.885854	1.09261	0.944454	3.86441	6.2533	4.47208	3.36906	9.16717	5.45421	3.88689	6.39081	6.03803	6.3526	5.46493	5.92356	4.1695	5.49071	5.22123	2.0408	4.473	8.44947	1.97799	1.61475	1.4651	1.70566	0.861471	3.64936	2.79775	4.95471	0.709214	46.4615	1.31883
ARC3173	14366	chromosome.Firmicutes	ant(9)-I	ICEberg|837	tnpA	Bacteria;Firmicutes;Clostridia;Clostridiales;Clostridiaceae;Clostridium;	Bacteria	0.674492	0.311651	0.297599	3.71371	20.0287	17.8888	36.348	66.1419	372.144	80.804	106.267	413.714	68.5311	81.8358	46.0665	29.0288	106.583	22.9103	42.0543	53.766	18.8561	72.7903	18.0185	18.8364	21.7744	13.9061	26.829	50.6735	2104.15	1963.85	1769.08	1004.63	648.58	791.021	1054.71	1214.62	786.296	1023.91	1125.76	1220.71	218.62	1137.84
ARC3453	6954	plasmid.Firmicutes	fexA		tnpA	Bacteria	Bacteria	33.0934	16.3103	10.8614	17.3748	7.65075	8.66428	11.8661	14.3354	9.50725	6.72397	4.43003	6.0711	12.245	1.28836	3.66769	6.12947	5.52692	4.66927	11.5164	2.05691	6.88691	1.20437	1.92536	1.79946	5.30287	4.32467	2.28819	4.59354	7.8118	7.04205	14.7962	4.02994	4.48619	4.61315	2.52734	9.89267	6.48886	3.62734	6.88272	3.41532	50.4459	10.0151
ARC4388	4259	plasmid.Firmicutes	ANT(9)-Ia		tnpA	Bacteria	Bacteria;Firmicutes;Bacilli	36.402	38.1947	8.69985	32.422	10.1975	15.3017	18.7692	15.1105	9.7349	13.3654	6.16166	5.2868	14.281	6.31081	12.9226	13.5244	9.31534	10.0497	3.6288	5.70941	10.542	3.65203	5.23948	4.77445	9.25554	14.1225	7.47221	7.89499	8.64044	10.4836	11.6149	4.18727	3.90664	6.6461	3.09494	7.81574	5.29744	7.61483	6.74277	7.2923	28.1016	5.98259
ARC4825	5391	plasmid.Firmicutes	ANT(9)-Ia		tnpA	Bacteria	Bacteria;Firmicutes;Bacilli	32.3531	27.6831	10.0452	20.6659	11.6816	17.7908	16.5022	12.6399	7.69077	13.1987	4.02126	5.56891	11.4327	6.64756	8.71511	12.8215	7.81926	7.66567	8.07924	2.91859	6.94032	5.32648	8.2786	7.83398	5.18921	9.1647	6.55911	7.7965	9.42655	10.1524	10.6442	5.6709	4.62949	5.60059	5.29764	6.58624	2.4413	6.35009	5.62287	5.76106	28.8356	4.72636
ARC5184	5044	plasmid.Firmicutes	ANT(9)-Ia		tnpA	Bacteria	Bacteria;Firmicutes;Bacilli	32.6578	30.4752	10.1712	27.3762	12.2699	18.0396	13.292	12.0084	9.10849	15.3158	3.39308	6.32402	16.2387	6.51281	9.84693	14.1603	6.63659	5.55955	6.40665	5.38801	6.82436	3.32086	4.719	9.61334	7.563	5.96229	8.0619	5.66634	7.99055	8.2809	7.06123	6.06103	4.12331	5.98588	5.66209	7.91925	1.86375	5.71532	5.69339	3.2598	24.8191	6.06181
ARC4178	5931	plasmid.Firmicutes	ANT(9)-Ia		tnpA	Bacteria	Bacteria;Firmicutes;Bacilli	46.5618	49.822	21.8655	42.3309	15.7439	24.2566	23.043	17.2336	10.9582	17.4813	10.0035	7.90918	19.0061	13.0917	21.5015	33.7969	18.3955	16.1751	24.3999	16.3995	14.8879	11.7003	17.558	14.2414	14.3646	23.5421	14.0105	17.008	19.7957	16.2705	19.3501	12.8865	8.41597	13.0448	9.63061	6.7349	4.12105	13.6704	6.9939	6.46866	26.2102	6.01446
ARC3716	6754	unclassified.Firmicutes	fexA		tnpA	Bacteria	Bacteria	24.0307	13.0369	6.11904	15.7984	8.35959	6.73615	14.89	5.4182	6.47055	6.02007	1.85827	3.88944	11.527	1.76868	2.58378	10.234	5.13988	6.55574	12.8976	1.69426	8.19879	1.24004	4.62555	3.24231	4.70681	5.08884	3.14127	3.23602	7.52421	7.46383	12.5977	5.6581	4.3111	2.79397	3.578	5.58566	6.12426	6.93598	8.03141	4.86894	47.4586	9.30563
ARC4806	2827	unclassified.unclassified	poxtA		tnpA	Bacteria;Firmicutes;Bacilli	Bacteria;Firmicutes;Bacilli	3.85602	1.58372	0	1.11012	0.384076	2.17478	2.73645	2.6782	1.18914	1.43826	1.2108	2.32307	4.30299	1.76065	0	1.63001	0	2.61039	0.99399	0.505969	0	0	0.526234	0.553302	1.79921	0	0	0.594707	9.91787	10.6991	23.7978	8.11068	3.67845	9.34513	6.21688	5.49489	7.98082	4.46136	2.82175	4.52371	50.609	10.2148
ARC5444	5214	plasmid.Firmicutes	tetA(P),tetB(P)	ICEberg|224	tnpA	Bacteria	Bacteria;Firmicutes	34.6129	23.757	10.6596	38.5216	11.0369	26.413	18.5461	10.1647	9.24134	18.1307	5.47075	4.13853	8.86562	5.91861	7.20877	22.9783	13.316	17.5502	23.4437	9.32734	18.9445	4.35994	20.8284	14.6998	23.4125	8.65183	10.5118	8.70606	6.38567	8.28715	12.5235	4.88618	1.59555	1.08576	8.42689	5.10736	5.40894	9.6757	7.64967	7.35819	71.502	7.8189
ARC5586	1551	plasmid.unclassified	aadA2		tnpA	Bacteria	Bacteria	10.1521	15.3954	12.8636	15.1755	23.1017	24.5766	39.9017	17.0854	14.4496	21.6274	9.56333	10.2832	15.6861	30.8077	12.9824	8.91303	50.3599	14.2738	22.6468	19.3668	21.2285	15.4282	36.4482	9.0765	2.45956	41.5498	20.5185	10.8397	6.77897	1.85726	1.27577	24.6388	13.4094	2.43333	8.49861	5.72315	1.21222	9.29337	1.02864	2.35582	0	0
ARC1306	4222	unclassified.Firmicutes	ErmB	ICEberg|362,ICEberg|362,ICEberg|362,ICEberg|363	tnpA	Bacteria		16.0654	12.7253	7.76347	16.3531	6.94366	16.3095	15.8799	23.3128	13.0052	9.6304	21.0792	18.666	15.1745	13.2038	17.4871	18.2815	12.9208	13.9831	8.98511	13.5516	14.1792	8.50161	7.0472	6.66871	6.62601	16.7902	5.02513	9.55701	4.56561	4.09372	10.3107	1.20685	1.47783	4.02261	4.16275	2.62808	0.445322	3.41403	1.88941	1.73087	9.77514	1.60934
ARC1755	4462	plasmid.Firmicutes	ErmB	ICEberg|362,ICEberg|362,ICEberg|362,ICEberg|363	tnpA	Bacteria		15.2013	12.3753	5.42957	16.8802	17.0338	20.1171	16.4705	35.3507	19.8397	22.5532	29.9181	33.8521	27.4443	10.0395	19.2542	17.2982	14.7266	10.5848	19.2078	10.8993	13.0811	9.38505	9.3354	8.76392	6.83958	18.7756	9.50969	9.41975	5.1055	2.58235	4.43459	4.56773	1.86445	1.26875	4.92355	2.48672	1.68548	2.4228	2.86045	0.818886	10.7909	2.28416
ARC2635	2105	unclassified.Firmicutes	poxtA		tnpA	Bacteria;Firmicutes;Bacilli	Bacteria;Firmicutes;Bacilli	9.20642	0.708976	1.35402	2.23632	3.09487	4.67314	1.83751	2.39787	1.06467	0.482892	0.542033	0.89139	1.54104	0.945817	1.27542	0.547273	0.588985	0	0.667461	0.679513	0.710979	0	2.82691	2.22924	0.604082	0	0	1.59738	6.65981	8.895	15.0401	2.42057	3.95211	3.58584	8.34922	2.10846	7.14546	1.71188	3.78959	3.47161	45.7473	10.4905
ARC5583	2226	plasmid.unclassified	cfrC	ICEberg|440	tnpA	Bacteria;Proteobacteria;Gammaproteobacteria;Enterobacterales;Enterobacteriaceae;Leclercia;Leclercia adecarboxylata	Bacteria;Proteobacteria;Gammaproteobacteria;Enterobacterales;Enterobacteriaceae	7.61773	10.0566	12.8042	7.75412	13.6576	16.0193	19.1139	35.7136	19.6326	24.2021	22.5531	11.8011	12.0225	19.2297	26.5339	12.9381	28.4054	37.1299	26.5095	17.3496	20.17	21.4997	30.0741	10.5403	11.4249	32.8105	20.6506	18.1265	4.72335	1.94111	0	6.86699	6.54024	0	1.97385	8.9723	0	1.61883	0.716719	0	0	0
ARC333	1450	unclassified.unclassified	sul2		tnpA	Bacteria	Bacteria	55.9667	36.0233	44.2273	58.4374	32.1991	28.8325	37.3459	17.4052	8.50085	16.1236	21.2458	22.6459	10.0672	8.23839	12.0351	12.7118	8.55044	14.2502	22.2863	9.86466	15.4822	9.07659	6.15585	10.7875	6.13872	2.96293	9.75453	5.79737	56.8007	34.766	8.18778	35.1401	11.4747	5.20565	13.6359	4.59134	2.59331	3.72777	2.20057	12.5995	0.94875	12.8864
ARC5035	9258	plasmid.Firmicutes	fexA	ICEberg|409,ICEberg|409,ICEberg|409	tnpA	Bacteria	Bacteria	52.7243	28.5325	18.6258	25.7627	17.7093	24.1727	16.7119	16.9014	15.6139	20.8612	11.0918	9.82979	20.6728	7.63432	10.8747	14.6832	5.89239	7.0145	9.86448	5.09855	8.24446	2.97241	4.17793	7.0961	5.90607	5.5687	5.34719	4.35836	16.6567	22.4027	20.7318	7.42997	8.7613	9.1723	15.4243	13.6629	9.74801	17.71	8.09943	11.2481	43.6868	13.394
ARC1967	3804	plasmid.Firmicutes	ANT(9)-Ia		tnpA	Bacteria	Bacteria;Firmicutes;Bacilli	36.6168	24.7163	11.6136	22.6875	10.561	16.4854	12.2018	16.5862	4.71321	12.0247	7.49855	5.4259	12.7913	8.11242	9.17502	9.69093	10.7555	14.3556	10.7111	4.88825	10.6226	5.34696	3.91079	6.99031	5.34844	6.77642	6.04209	9.72325	16.1232	11.7375	18.2058	7.36703	2.18696	6.4489	6.35273	7.00047	4.94256	8.52565	7.54928	6.72373	24.23	8.0378
ARC677	1873	unclassified.Firmicutes	poxtA		tnpA	Bacteria;Firmicutes;Bacilli	Bacteria;Firmicutes;Bacilli	1.94002	0.796794	1.52173	1.67555	0.579702	1.313	1.37675	2.69488	1.19655	2.17082	0.609172	4.00721	4.76278	2.12594	0	0.615061	1.32388	0	0.750136	2.29104	0.799045	0.638793	1.58854	0.835122	2.03672	0	0	0.897617	15.9051	6.15187	15.8466	2.7204	3.33123	3.0225	9.3834	4.73924	5.01908	3.84784	7.66617	5.85243	41.8656	7.25533
ARC2757	2790	unclassified.unclassified	poxtA		tnpA	Bacteria;Firmicutes;Bacilli	Bacteria;Firmicutes;Bacilli	6.94606	0.534909	1.02158	3.37452	2.72418	0.440724	3.69698	3.61829	0.803273	1.45733	2.04477	2.01761	2.32536	1.4272	0.962276	2.47744	0.888755	2.11601	1.00717	0	0	0	0	2.24256	0	0	0	0.602594	8.79322	12.3897	12.7659	10.0445	2.23634	4.05817	4.72449	3.18158	4.04333	2.58316	10.293	6.54815	49.8009	7.30604
ARC4523	4347	plasmid.Firmicutes	optrA	ICEberg|76,ICEberg|76	tnpA	Bacteria	Bacteria	74.3951	39.8247	28.1939	62.0874	18.2338	35.3583	36.7785	35.4151	27.8402	42.7921	20.998	19.8558	42.5354	14.6561	16.0579	15.1057	15.4014	18.3343	17.7767	9.87147	12.05	6.60571	10.2668	6.83678	11.1158	14.8249	10.5747	8.50868	13.7061	8.61467	10.0142	15.8239	2.87067	3.47283	7.58071	17.3571	11.2454	19.4807	17.6167	11.7677	39.2421	20.7105
ARC3974	3561	unclassified.Firmicutes	sul2		tnpA	Bacteria	Bacteria;Proteobacteria	1.36054	4.19094	10.8053	0.881298	8.23255	12.7762	3.98274	161.234	197.303	7.99261	163.409	135.156	6.14889	585.934	589.952	448.704	295.592	345.665	304.201	422.164	237.878	138.428	358.861	187.122	99.9847	545.326	441.382	323.406	17.7155	6.47147	2.22265	3.57716	0	1.58976	1.23386	1.24636	0	1.01194	1.7921	0	0	0
ARC1840	2880	chromosome.unclassified	sul2		tnpA	Bacteria		1.68225	2.59096	4.45344	0	2.63905	3.84256	4.47682	45.5678	49.0248	1.05884	32.4862	42.023	0	159.345	151.483	112.001	80.9323	96.8569	70.7381	90.3918	87.3023	44.4518	98.1445	59.2	26.933	159.618	131.987	107.412	7.90997	3.00064	0	0	0	0	0	1.54108	0	0	0.553964	0	0.477669	0
ARC3973	2683	chromosome.Firmicutes	sul2		tnpA	Bacteria		0	3.89369	0	1.75455	0	5.04131	0	45.1511	60.9775	1.51545	42.101	47.5563	1.51131	181.805	171.612	123.23	93.3441	103.419	100.545	105.559	86.461	43.2563	99.806	65.8788	24.1711	144.116	120.591	100.887	5.87822	2.68413	0.7375	0	0	0	0	0	0	0	0	0	0	0
ARC1445	6706	chromosome.Bacteroidetes	sul3		tnpA	Bacteria		1.26432	6.89893	9.56302	3.0419	3.07633	6.601	5.96019	61.344	88.3954	2.72842	59.0396	62.6764	2.53957	248.497	249.018	211.471	126.644	164.626	149.174	159.76	137.253	67.9766	174.145	93.3006	49.1116	245.372	201.689	155.187	7.05544	2.36257	0.590132	0.379907	0.31014	0.562794	0	0.33092	0	1.07471	0.475817	0	0	0.506608
ARC1502	6714	chromosome.unclassified	sul3		tnpA	Bacteria		1.44322	10.0026	9.76388	4.90798	3.71954	9.15714	5.18494	59.9552	99.4724	2.57377	66.2767	67.772	2.65734	264.214	272.314	216.709	136.095	172.784	168.458	186.626	136.866	73.2417	183.465	101.343	52.6515	266.836	206.979	174.033	12.2671	5.57759	0.589429	0.758908	0.30977	0.843185	0	0.661052	0	0.805073	0	0	0	0.253002
ARC3310	3012	unclassified.unclassified	poxtA		tnpA	Bacteria;Firmicutes;Bacilli	Bacteria;Firmicutes;Bacilli	11.2597	4.45935	1.89257	4.6887	1.44194	2.0412	0.856124	2.93265	1.48814	4.38723	1.51524	4.04928	5.65418	0.661004	0.445676	3.05978	0.823249	0.980023	0.932939	1.42468	2.48441	0.397231	0.493912	0	0.422175	1.42638	0.586988	0	9.3087	9.08559	17.7375	6.76668	4.14302	5.63859	18.2345	6.63093	11.2359	7.77649	6.88592	6.67207	47.5005	6.76755
ARC925	2789	unclassified.Firmicutes	poxtA		tnpA	Bacteria;Firmicutes;Bacilli	Bacteria;Firmicutes;Bacilli	4.77713	2.6755	0.510973	1.68786	2.33585	1.32265	2.31144	2.71469	1.20534	1.09339	0.8182	1.00917	4.94317	0.713856	0.962621	2.06527	0.444537	1.05838	1.00753	0	1.07322	0	0	2.8042	0	0.770214	1.26784	0.60281	9.42469	12.3942	18.4462	8.22119	2.23714	3.38302	9.45237	5.56976	8.76369	5.16817	7.4365	5.89545	56.2311	5.4815
ARC5160	2176	unclassified.Firmicutes	poxtA		tnpA	Bacteria;Firmicutes;Bacilli	Bacteria;Firmicutes;Bacilli	7.79277	1.37169	1.30984	2.88447	3.49287	2.26033	1.77756	2.89954	0.514966	1.86854	2.09739	3.01807	3.72689	1.37243	0	0.529416	0.569767	0	0.645683	0	0.687781	0.549844	0.683669	2.1565	0	0.98719	0	0	9.66377	10.5905	13.64	5.85398	3.82316	5.20326	5.048	11.2181	6.04827	7.4521	3.66594	3.35834	35.4037	7.80632
ARC2591	4933	plasmid.Firmicutes	ANT(9)-Ia	ICEberg|409	tnpA	Bacteria	Bacteria;Firmicutes;Bacilli	34.8658	32.6736	16.1779	20.0398	14.0868	16.95	15.1593	15.604	8.17766	14.8362	3.93202	6.8467	12.4942	8.47554	13.0618	13.7783	13.0692	9.27496	10.2534	7.24902	6.97792	4.6083	9.04721	9.51257	5.67099	9.14467	10.0353	7.83873	14.2093	11.095	18.0503	8.77967	4.21609	7.26818	6.68018	5.84815	4.57364	8.03539	5.49809	5.18489	27.8875	10.6747
ARC292	4470	plasmid.Firmicutes	ANT(9)-Ia		tnpA	Bacteria	Bacteria;Firmicutes;Bacilli	38.4772	37.3933	13.3902	22.8176	11.1736	21.4565	16.441	11.8566	9.27538	12.0523	6.12606	5.03725	13.9697	5.34482	10.8111	10.8242	8.59826	8.91492	9.42957	8.63985	7.03106	3.47964	7.32183	6.64866	5.68945	12.4947	5.53739	8.65066	9.80069	11.5998	8.41064	7.40928	4.18751	1.68863	5.89769	6.4539	6.30922	6.85231	6.06758	2.86097	34.7769	6.84022
ARC1539	4720	plasmid.Firmicutes	ANT(9)-Ia		tnpA	Bacteria	Bacteria;Firmicutes;Bacilli	49.27	73.0388	28.9851	39.2288	23.924	31.001	29.2283	24.3286	14.2445	17.6593	17.8882	14.7089	21.9924	18.9815	21.0457	29.0443	12.8709	17.8235	21.4323	17.8797	19.6589	13.4348	22.6932	15.2442	20.2054	24.576	15.7323	22.0841	20.7907	19.8347	21.7994	17.2722	11.8971	13.9929	11.6361	15.0451	10.7551	17.5595	15.5485	9.67656	39.0555	21.953
ARC3161	5928	unclassified.Actinobacteria	ErmX,ErmX		tnpA	Bacteria	Bacteria;Actinobacteria;Actinomycetia	37.1866	17.6227	12.5009	13.7645	18.133	7.88218	5.43743	8.08897	4.72573	6.51595	6.15913	4.74791	6.29296	3.86233	8.15208	6.21867	5.85607	9.21202	7.58437	6.03229	7.82641	6.86229	5.52102	6.86045	5.79166	7.60976	8.05267	11.0608	7.09459	9.96163	7.3434	8.59532	10.1744	6.36656	5.92953	6.36396	7.29477	9.11818	4.30611	4.931	32.2572	2.86548
ARC2283	2679	unclassified.unclassified	poxtA		tnpA	Bacteria;Firmicutes;Bacilli	Bacteria;Firmicutes;Bacilli	5.4254	0.557072	2.65977	3.51434	0.405294	5.04883	1.44381	2.82616	1.25483	0.758857	0.425897	1.4008	3.63257	1.11475	0.501073	0.430014	0	1.10184	0.524451	0.533922	1.11729	0.446607	1.11061	0.583869	0	0	0	0	7.84933	11.8278	22.8966	9.50972	3.88167	2.81754	4.1002	3.3134	4.91267	2.01764	5.35974	4.77363	50.8373	12.0472
ARC4160	2789	unclassified.Firmicutes	poxtA		tnpA	Bacteria;Firmicutes;Bacilli	Bacteria;Firmicutes;Bacilli	6.94855	1.6053	2.55486	2.25049	1.55724	1.32265	1.38687	0.452449	0	0.728927	1.2273	3.36388	2.3262	0.713856	1.92524	2.47833	0.889074	1.58757	1.00753	0	1.60984	1.28698	0.533404	0.56084	1.36779	0	0	0	9.42469	12.9106	26.2504	7.30772	2.98286	3.38302	5.51389	6.36543	2.02239	1.93806	2.86019	4.58535	50.8053	9.74488
ARC5093	1539	plasmid.unclassified	sul2		tnpA	Bacteria	Bacteria	6.29614	11.6366	19.4458	16.3135	26.1039	22.3713	39.375	28.6977	17.4747	32.3638	20.0172	14.021	15.2814	36.8694	16.5725	8.98252	62.0309	23.9752	23.7363	26.9531	26.2563	19.4357	42.5323	11.18	4.95747	44.6654	18.3809	16.3863	6.83183	0.935871	0	19.8647	5.40558	3.67846	12.8473	4.32583	6.10834	9.36584	1.03666	4.74837	0	2.20748
ARC3828	2869	unclassified.unclassified	sul2		tnpA	Bacteria	Bacteria;Proteobacteria;Gammaproteobacteria;Pseudomonadales;Pseudomonadaceae	1.26652	1.56054	2.98035	2.18773	8.32597	2.14294	2.69639	137.228	176.15	7.44031	136.806	125.571	3.95733	537.465	553.514	395.112	262.742	292.199	268.366	346.501	228.482	130.113	302.822	158.109	89.0868	449.242	346.946	294.759	26.2641	7.02833	1.37937	6.21596	0.724921	0.657737	3.82867	0	0.655332	0	0	0	0	0
ARC3485	2955	plasmid.unclassified	sul2		tnpA	Bacteria;Proteobacteria;Gammaproteobacteria	Bacteria;Proteobacteria;Gammaproteobacteria;Enterobacterales;Enterobacteriaceae	11.8868	20.7067	42.9219	14.3374	14.6976	14.564	8.29006	20.9246	6.44657	28.8951	3.08895	3.8099	1.3722	12.8013	3.63418	14.4245	28.5304	26.971	21.396	53.7298	39.5045	15.7908	29.1995	24.3494	9.03669	35.6204	8.97467	42.671	26.0927	10.2357	2.00885	53.4533	26.0415	12.7719	22.3035	22.5294	5.09008	15.853	0	4.94602	0.465546	10.922
ARC5738	2852	unclassified.unclassified	poxtA		tnpA	Bacteria;Firmicutes;Bacilli	Bacteria;Firmicutes;Bacilli	18.2617	5.2328	3.4978	4.40155	7.23347	4.31143	2.26038	2.21227	1.17872	5.7026	2.40038	1.64479	2.27481	1.39617	1.41204	0.80786	0.869434	2.58751	1.47792	1.5046	0	1.25855	1.04324	1.64535	0.891719	0.7532	0	0.589494	12.9031	10.1003	18.0388	4.46643	4.37545	6.61658	8.47328	7.78103	3.95543	2.527	1.67821	3.84348	51.1301	8.93402
ARC4611	9119	plasmid.Firmicutes	dfrG	ICEberg|812,ICEberg|862,ICEberg|862,ICEberg|862	tnpA	Bacteria	Bacteria;Firmicutes;Bacilli	14.345	7.85557	2.81301	5.16225	5.11993	5.93303	5.23138	2.07569	2.45765	2.78673	1.37633	2.3663	2.66796	3.27494	4.12178	5.81121	2.71919	2.10406	3.08149	2.03914	1.47708	3.41133	3.09964	2.22989	1.81277	1.17783	0.775528	0.921832	12.1065	7.73933	23.0007	9.2195	8.89485	9.72599	12.5275	15.5747	16.082	11.8549	19.9449	13.6234	168.963	38.0004
ARC5601	13504	chromosome.Firmicutes	catQ		tnpA	Bacteria;Firmicutes;Clostridia;Clostridiales;		0.807241	1.21567	2.21617	5.34516	24.2018	25.7689	28.6431	75.8772	30.9517	66.4662	89.2235	40.3648	46.1216	22.1888	22.0681	22.8627	32.5928	18.5801	44.2186	50.7368	27.2635	64.6783	21.1516	25.8303	24.3885	19.7251	31.8147	34.4863	26.7318	9.59919	13.4806	4.1505	8.47074	6.2883	18.2206	10.5173	8.35374	22.0149	11.6962	3.38221	2.44494	1.76105
ARC68	13532	chromosome.Firmicutes	catQ		tnpA	Bacteria;Firmicutes;Clostridia;Clostridiales;		0.537047	1.54401	1.47439	3.01492	20.22	23.6256	23.534	61.919	21.1162	46.9484	70.6577	30.4363	34.3398	17.0669	12.7968	17.8778	26.0203	16.6875	35.094	47.9893	21.7878	62.0688	23.4165	21.8468	21.6129	20.3193	27.0454	26.3392	23.9571	7.7699	9.06593	5.27153	6.91626	4.46243	11.202	7.21568	9.58692	13.0485	7.07397	3.91525	1.01662	1.63187
ARC3802	14757	chromosome.Firmicutes	catQ		tnpA	Bacteria;Firmicutes;Clostridia;Clostridiales;		0.328311	1.51697	2.12457	3.61531	18.5415	23.8308	20.9689	59.1733	21.6413	46.2197	59.3028	31.6607	30.9946	13.2892	14.2816	14.5982	24.7005	13.702	34.9419	41.5824	22.1089	54.3219	18.9524	18.8673	21.8007	13.3921	22.0447	27.1149	17.4559	5.27048	4.9612	2.07168	3.94622	2.81325	10.7187	6.91746	4.45925	17.9479	12.9735	2.59983	0.745782	16.8058
ARC4870	4964	plasmid.Firmicutes	ANT(9)-Ia	ICEberg|409	tnpA	Bacteria	Bacteria;Firmicutes;Bacilli	32.6961	35.4759	14.9285	19.9147	12.6864	18.8258	17.662	15.7608	8.8038	11.672	6.66567	6.23694	16.5004	7.41992	11.3577	12.0678	7.24307	13.0822	10.1894	6.9156	9.94927	5.06157	6.59319	6.93232	9.22186	8.65482	6.76716	6.77372	14.1206	14.2174	13.5528	7.18516	3.35181	5.7022	6.63847	5.81163	7.95389	9.80003	5.78515	6.62466	37.6901	7.52829
ARC2650	4522	plasmid.Firmicutes	ANT(9)-Ia		tnpA	Bacteria	Bacteria;Firmicutes;Bacilli	36.4277	29.7027	15.4423	24.9843	12.966	18.7625	17.9627	11.4412	10.6555	15.2855	7.06489	5.60174	15.6025	8.36532	11.2805	11.7188	9.87025	11.7499	10.2532	4.42841	8.27406	3.70421	6.57967	5.88039	5.90522	3.80031	5.86469	9.66656	10.463	12.1034	14.0024	6.76069	4.13936	4.59034	2.42911	6.37969	4.57356	8.76572	7.40905	3.63609	24.3377	7.51285
ARC3745	4645	plasmid.Firmicutes	ANT(9)-Ia		tnpA	Bacteria	Bacteria;Firmicutes;Bacilli	34.1593	41.4465	22.7035	26.0118	11.4539	23.56	17.2095	20.6465	11.5796	14.6619	6.1409	7.47318	15.8877	9.64397	13.8717	19.3448	8.80815	10.1678	6.95697	6.77465	10.6325	5.1516	8.96762	9.42888	11.4977	16.1861	5.70939	10.4964	8.29968	10.8527	11.0757	6.58167	6.71625	8.12508	5.67549	7.16625	5.66675	7.75782	5.83898	5.11306	25.1741	4.02265
ARC422	4151	chromosome.unclassified	ErmX,ErmX		tnpA	Bacteria;Actinobacteria;Actinobacteria	Bacteria;Actinobacteria;Actinomycetia;Micrococcales;Micrococcaceae;Neomicrococcus;Neomicrococcus aestuarii	80.534	30.9193	23.0021	23.4371	19.8794	17.7734	8.69695	6.38387	5.93892	4.89756	15.9424	14.917	7.61934	8.87316	13.9056	18.3167	15.2326	17.7778	18.6161	13.0943	18.7482	17.5823	13.9771	15.8265	21.4434	42.9522	25.5554	37.6668	20.6856	29.4931	31.4611	37.4384	34.5714	19.5478	19.0528	13.3652	13.5882	6.94484	3.07476	13.6437	40.1008	11.0488
ARC131	5287	chromosome.unclassified	ErmX		tnpA	Bacteria;Actinobacteria;Actinobacteria	Bacteria;Actinobacteria;Actinomycetia;Micrococcales;Micrococcaceae;Neomicrococcus;Neomicrococcus aestuarii	28.8658	26.534	18.0597	11.575	18.2778	11.3961	13.6565	12.6498	7.84206	8.45952	6.47425	9.22749	6.74914	8.47291	15.7419	21.7895	11.2561	11.7247	10.8956	10.5513	9.05837	10.6362	12.0994	13.0176	12.2662	14.2206	11.3698	19.3977	9.61198	16.3454	16.8417	14.4561	20.0624	13.2061	13.7124	7.975	11.3797	10.2237	5.12995	5.52884	20.556	9.31738
ARC487	2499	plasmid.unclassified	cfrC	ICEberg|440	tnpA	Bacteria	Bacteria;Proteobacteria;Gammaproteobacteria;Enterobacterales;Enterobacteriaceae	11.1477	12.5411	11.4054	16.9536	23.4623	25.5863	34.0517	45.4458	28.2496	29.6933	32.8734	14.2662	19.7956	29.0794	39.2131	13.3686	48.124	49.02	38.2314	30.9085	24.5543	26.3327	29.7652	13.1444	14.7564	61.8908	21.9321	28.2561	4.20735	4.61082	0.791802	4.07788	7.49027	0.755122	4.39554	1.77603	1.50472	4.32594	0	0	0	0
ARC1577	2468	plasmid.unclassified	cfrC	ICEberg|440	tnpA	Bacteria	Bacteria;Proteobacteria;Gammaproteobacteria;Enterobacterales;Enterobacteriaceae	22.0846	16.9315	16.7455	10.8086	22.4372	30.3918	32.9122	37.8359	25.4261	39.5393	33.7486	19.7673	26.6161	24.2011	43.513	17.7376	47.2214	56.8119	46.1124	33.615	21.8306	30.0569	32.5502	16.4784	13.396	49.6123	23.6403	30.6547	9.23044	2.91796	1.6035	1.03227	4.21353	3.05843	8.9015	0.899169	0.76181	2.92018	0.646441	0	0	0
ARC5076	2525	plasmid.unclassified	cfrC	ICEberg|440	tnpA	Bacteria	Bacteria;Proteobacteria;Gammaproteobacteria;Enterobacterales;Enterobacteriaceae	3.35784	14.1851	14.1099	9.32169	17.2005	26.2968	27.063	35.9823	23.5208	26.9722	20.7862	10.7752	14.7741	24.4433	31.898	15.056	26.0238	31.5641	25.0397	21.5264	16.5961	18.0061	26.5128	8.6727	11.0792	51.0446	16.8048	23.9701	6.24605	2.28167	0.783649	7.0628	4.11841	0.747346	2.61017	2.63661	0.744613	2.1407	2.52739	0	0	0
ARC1398	1317	plasmid.Firmicutes	sul2		tnpA	Bacteria;Firmicutes;Clostridia;Clostridiales;Clostridiaceae;Clostridium;Clostridium chromiireducens	Bacteria	0.919681	10.1986	4.32833	2.38292	33.8019	18.6731	1.95797	114.978	62.1119	67.1484	45.9164	22.7957	5.54194	123.962	112.119	93.5952	58.3663	68.3605	85.3458	119.47	79.5466	37.2474	107.311	70.0735	20.2759	146.797	132.903	84.2534	7.98343	5.46813	3.00488	1.93444	0	0	0	0	0	0	0	1.38719	0	1.28979
ARC898	9123	plasmid.Firmicutes	dfrG	ICEberg|812,ICEberg|862,ICEberg|862,ICEberg|862	tnpA	Bacteria	Bacteria;Firmicutes;Bacilli	13.6748	5.56192	3.59283	4.64399	5.11768	4.44782	4.66378	3.31964	2.33375	1.89415	2.00106	2.4681	2.22232	3.38262	6.03282	8.33416	3.12569	2.75025	2.61812	1.2543	2.78882	1.96721	2.28294	2.22891	2.09075	1.17731	1.74417	1.65857	8.06744	7.42019	21.4724	6.9814	5.01541	10.3423	9.63231	18.4868	12.7775	16.9846	19.7613	13.6174	171.452	37.7975
ARC37	4495	plasmid.Firmicutes	ANT(9)-Ia		tnpA	Bacteria	Bacteria;Firmicutes;Bacilli	32.874	34.8613	18.0714	27.578	13.0439	17.2338	21.5126	18.2474	11.4674	13.5683	8.12266	5.63539	12.8095	9.9658	9.85504	12.3018	10.4812	9.52203	10.3148	7.31894	4.99425	4.52499	3.64056	9.39554	6.22359	7.64628	6.29325	5.98438	10.5259	9.29229	10.1247	8.50163	4.16422	5.03773	3.42119	2.96216	3.3462	8.81837	3.90424	7.31587	25.402	5.66848
ARC2145	4434	plasmid.Firmicutes	ANT(9)-Ia		tnpA	Bacteria	Bacteria;Firmicutes;Bacilli	33.0531	36.014	10.9277	25.4801	15.6721	19.4121	16.8653	14.5142	6.06531	17.6521	7.46243	5.9245	13.5345	6.95978	9.99062	12.2112	10.3458	8.9873	11.4074	6.77445	10.4635	4.58724	6.37474	7.40818	3.72817	13.0806	9.96848	6.82505	7.509	13.9678	7.14015	6.3203	2.34528	5.53262	7.43197	5.50533	2.54418	9.34604	5.39721	6.18043	29.7849	9.96054
ARC3106	4996	plasmid.Firmicutes	ANT(9)-Ia		tnpA	Bacteria	Bacteria;Firmicutes;Bacilli	34.4262	36.4436	11.6952	22.2998	10.8665	19.6897	17.2908	16.4176	8.74741	17.7011	8.45001	5.44584	14.7715	6.17687	13.4345	12.4517	8.9338	9.45342	12.9364	6.8713	10.4847	7.90296	6.25319	8.14027	5.34496	6.44954	7.78547	9.75898	7.36582	11.5317	11.4857	5.60933	3.74663	4.15483	4.3973	7.99534	4.8923	6.13087	8.3028	8.77631	31.1154	9.52008
ARC2270	3263	plasmid.Proteobacteria	APH(6)-Id,APH(3'')-Ib,APH(3')-VIa	ICEberg|16,ICEberg|44	tnpA		Bacteria;Proteobacteria;Gammaproteobacteria	86.118	53.5122	59.8342	49.051	44.922	38.8143	28.8448	24.3636	21.6352	21.1833	30.0718	23.0018	14.9121	23.7962	38.2596	69.9043	64.2134	82.3219	96.0209	17.9729	110.537	22.7338	165.499	177.846	239.276	129.691	111.618	140.661	39.204	40.6093	54.5768	24.2039	33.7816	14.4579	27.6042	23.1232	20.1671	26.5045	15.1572	16.7968	112.989	15.0968
ARC1252	5006	plasmid.Firmicutes	ANT(9)-Ia	ICEberg|409	tnpA	Bacteria	Bacteria;Firmicutes;Bacilli	38.9545	41.737	14.5186	21.3149	13.2307	16.9484	20.6044	14.1161	9.84916	14.6199	7.06559	5.43497	15.066	8.15309	9.65352	18.1799	9.16362	6.48624	9.82325	8.0005	8.66994	8.60419	7.13223	8.12401	6.60435	10.7278	9.53581	10.747	17.8527	13.5226	14.6249	7.6338	7.89376	8.67002	7.46047	10.6392	3.38021	9.35789	7.01141	5.83918	27.7556	7.80445
ARC1041	4616	plasmid.Firmicutes	ANT(9)-Ia		tnpA	Bacteria	Bacteria;Firmicutes;Bacilli	37.2602	34.9174	15.4366	25.1554	16.7007	14.9174	16.2003	13.6685	7.28271	13.8732	6.67384	6.5039	17.5687	6.0384	11.0508	19.7159	8.59489	9.91191	13.0882	4.6481	8.42979	5.44317	9.02396	9.14926	6.6114	9.3073	8.42639	5.82751	9.11107	13.4171	16.2892	7.17493	5.85732	4.90567	5.23522	7.21128	4.48042	5.85492	7.6038	7.51988	28.9085	7.35986
ARC2050	4023	chromosome.unclassified	cfrA	ICEberg|65	tnpA	Bacteria	Bacteria	101.763	176.58	208.647	92.0507	77.7294	60.8239	95.8259	47.0499	35.096	49.7758	31.4812	27.7515	54.8307	38.6015	206.545	182.409	104.165	512.149	113.504	188.086	115.696	38.0678	56.208	56.7663	35.401	90.2395	35.5975	43.0444	13.0676	11.0986	12.7881	17.7316	4.65279	38.9324	3.82258	4.96454	5.6082	5.37436	1.18972	1.81649	6.83911	2.53342
ARC1899	2499	plasmid.unclassified	cfrC	ICEberg|440	tnpA	Bacteria	Bacteria;Proteobacteria;Gammaproteobacteria;Enterobacterales;Enterobacteriaceae	8.72427	9.55515	21.6702	9.41868	26.5037	27.0625	20.6374	44.9409	28.698	25.219	19.1761	16.1433	18.4975	25.4943	26.8583	18.4395	34.7287	38.3891	32.0469	27.4742	19.7632	20.5873	33.9323	15.6481	15.2652	55.014	21.2246	27.5833	3.50613	5.18718	1.5836	7.13629	4.16126	0	2.63732	2.66405	0	1.44198	1.27684	2.92427	0	0.679734
ARC1670	9298	chromosome.Firmicutes	fexA	ICEberg|409,ICEberg|409	tnpA	Bacteria	Bacteria	41.4248	43.8184	23.6035	37.1277	18.9177	26.0524	21.7707	17.9144	16.1493	18.8036	10.5533	14.6308	19.5373	9.63568	11.1167	16.4785	6.6671	10.159	10.5776	7.69185	9.49668	4.3751	5.91993	5.88798	5.06011	6.00681	4.37344	5.78615	28.8354	34.5438	34.0497	7.94601	11.6315	11.5683	19.1383	17.1842	12.1326	18.9903	14.7565	14.933	68.3553	17.3556
ARC2036	8078	unclassified.Firmicutes	fexA		tnpA	Bacteria	Bacteria	54.4284	55.7939	20.288	38.073	19.893	24.3549	28.2508	22.0259	12.9008	19.1268	9.18094	9.52357	22.6887	8.37981	13.9588	21.3916	13.5063	18.0881	25.3938	9.56181	15.3774	8.44246	11.4181	9.87539	14.4821	10.6369	7.66035	12.2794	17.7883	18.3649	29.6391	10.4076	9.78365	8.87693	9.79054	14.5599	10.9392	10.4831	9.48006	9.72495	70.5044	16.6123
ARC2296	4277	plasmid.unclassified	cfrA	ICEberg|65	tnpA	Bacteria	Bacteria	222.024	95.6082	145.942	119.236	81.2369	85.9613	95.5612	74.0546	61.3076	84.3707	67.7598	57.0327	106.941	87.0486	79.0925	97.5046	63.1937	81.4393	84.7537	51.5029	48.9889	41.6817	45.9134	40.9606	19.3251	56.2521	52.9121	49.136	15.979	16.1643	12.4913	14.8916	16.0471	15.4423	8.21843	9.33942	6.59393	11.3742	7.08742	5.98015	8.36284	7.54605
ARC2726	2129	plasmid.unclassified	cfrA		tnpA	Bacteria	Bacteria	52.3402	31.5443	24.7669	28.7444	29.5798	31.7657	27.252	38.5261	34.2117	53.4743	22.5088	28.2029	67.4222	30.3925	30.8954	54.6514	18.6351	22.877	43.5558	18.8119	11.9504	19.6694	11.1802	6.61233	7.76453	10.0898	7.47397	7.10716	11.5233	5.41214	8.36469	8.3765	0.976889	4.43177	5.15944	6.25406	1.76623	3.38516	8.2431	3.43247	14.8618	0.797865
ARC1886	1368	unclassified.unclassified	sul2		tnpA	Bacteria;Proteobacteria;Gammaproteobacteria;Enterobacterales;Enterobacteriaceae;Salmonella;Salmonella enterica	Bacteria	14.1663	39.2735	51.0453	79.1458	53.1779	66.5146	116.868	99.622	51.605	86.1935	47.5408	35.6621	23.7126	72.7685	52.0072	41.2635	109.662	89.5474	45.1902	55.4166	54.7007	63.8462	97.8726	40.0193	31.6039	138.184	51.6962	72.5095	40.9909	13.6871	1.44643	33.5218	9.12192	5.51769	11.2414	0	1.37438	7.90243	0	0	3.01686	2.48341
ARC972	2055	plasmid.unclassified	optrA		tnpA		Bacteria;Proteobacteria;Gammaproteobacteria	22.3973	59.5505	40.9153	45.8147	19.5494	34.1063	42.6637	32.5448	28.9002	40.066	23.3193	23.2835	48.5399	26.1584	32.008	24.1053	27.1492	30.1647	27.348	20.1853	13.109	12.2266	23.1656	15.9844	12.9944	39.722	26.6707	19.6349	18.7601	15.4193	11.5545	17.3563	5.06034	4.59136	9.62141	9.7189	6.4044	10.5212	7.76358	3.55608	30.794	4.95958
ARC434	6584	plasmid.Firmicutes	ANT(9)-Ia		tnpA	Bacteria	Bacteria;Firmicutes;Bacilli	50.0382	54.4008	22.2943	45.759	17.3158	27.2668	31.1364	20.8908	11.9137	14.3581	11.6108	9.83216	22.1711	17.8411	22.2234	36.7439	25.7981	22.6409	24.5406	16.9455	22.2764	13.084	20.3356	19.7186	21.631	24.1436	10.2042	18.6407	31.1401	24.9385	24.0427	24.3776	11.6878	12.0377	10.6775	11.7968	6.85352	9.30432	7.75415	11.0992	38.2368	8.51392
ARC5763	3469	plasmid.Proteobacteria	aadA	ICEberg|71	tnpA	Bacteria		38.4071	43.0209	37.7946	41.6149	23.4747	23.0399	29.7336	28.7369	11.9518	31.9392	19.0766	10.818	19.1697	23.8179	28.2483	20.2573	42.173	39.1422	56.2974	33.8111	33.2197	52.4249	30.448	42.8358	42.5208	60.685	44.3404	61.0654	22.7317	9.96464	4.56319	3.67203	2.39815	2.1759	0	1.27942	1.08397	0.519387	0	1.05329	0.396566	0.979334
ARC4322	3830	plasmid.Proteobacteria	tet36	ICEberg|65,ICEberg|937	tnpA	Bacteria	Bacteria	162.866	102.48	126.138	126.188	71.157	66.1362	83.1495	66.8829	55.5894	55.7344	69.1142	52.4209	60.9816	77.9744	69.397	59.8563	72.5113	75.1445	48.4232	48.1771	49.6266	26.2409	42.3382	40.0235	20.9165	52.7216	49.3935	40.8238	9.15072	13.5381	6.71626	18.6251	10.8606	18.7227	8.60401	6.37354	9.32711	6.58604	2.49935	4.77006	12.5716	3.10459
ARC4475	6009	plasmid.Firmicutes	ANT(9)-Ia		tnpA	Bacteria	Bacteria;Firmicutes;Bacilli	45.3527	53.6457	22.5303	49.8765	16.0816	24.9648	30.8974	21.4198	12.1213	15.9011	10.2534	11.7098	22.8081	17.0633	24.7968	26.8399	16.7124	16.2107	20.3421	12.8541	16.9362	14.336	14.6068	16.9199	18.4105	18.5892	15.2998	15.3883	17.4974	18.2165	16.4646	8.90343	7.26839	5.65267	7.312	7.38609	5.632	11.9937	10.0892	4.86453	30.4487	5.93639
ARC3268	4854	plasmid.Firmicutes	ANT(9)-Ia		tnpA	Bacteria	Bacteria;Firmicutes;Bacilli	42.4201	39.3545	13.7989	25.5383	15.8819	20.2657	19.6559	17.4178	11.5427	12.7742	4.93625	5.99172	16.3731	11.6897	9.67926	16.6132	9.706	8.51372	8.39414	7.367	10.4831	7.39468	5.51668	10.6341	9.43084	11.5062	7.28475	10.3908	11.1914	13.9461	11.4141	12.0717	3.42777	5.0539	9.05187	4.11462	4.64808	9.65092	9.20306	10.9149	34.8598	12.5982
ARC735	5566	plasmid.Firmicutes	ANT(9)-Ia	ICEberg|409,ICEberg|409	tnpA	Bacteria	Bacteria;Firmicutes;Bacilli	41.1284	44.2409	15.1062	33.2662	18.1419	21.8707	22.4693	14.7363	15.9046	16.4362	10.4545	10.9562	17.3384	10.9098	16.641	14.2811	14.2558	15.1145	12.1165	10.0224	9.14208	9.24322	11.7602	12.9271	11.4229	11.1922	11.1176	11.176	25.1867	34.4162	26.6625	21.5127	8.59421	9.49288	18.5508	13.9544	11.8227	17.8039	15.4783	14.1139	61.2955	17.7007
ARC5042	2365	unclassified.Firmicutes	sul2		tnpA	Bacteria	Bacteria	35.3379	109.169	168.722	76.3012	94.5755	84.7476	80.1397	181.412	89.0767	82.9523	125.918	64.6616	55.2077	138.903	143.603	72.0919	169.852	222.167	162.779	182.048	138.587	138.617	144.678	111.775	89.791	222.533	129.33	139.333	19.2649	12.1802	18.4066	22.6219	14.0705	3.98953	13.9338	12.1983	6.35991	1.52368	6.74594	0	0	2.15474
ARC2887	6146	plasmid.Firmicutes	ANT(9)-Ia		tnpA	Bacteria	Bacteria;Firmicutes;Bacilli	50.254	51.7215	20.6369	52.8497	18.1965	27.0092	29.5793	15.6041	12.2157	18.3583	8.53971	8.09046	22.0358	20.0844	27.0834	26.9914	16.5416	19.2114	21.4889	13.7312	12.6625	14.7951	13.313	18.3243	15.1035	22.369	13.5204	16.9601	20.5288	22.4975	16.0976	9.53401	7.78317	8.90407	7.14901	9.38788	7.03602	6.15633	7.78758	8.02591	30.8892	7.18598
ARC3919	1737	plasmid.unclassified	sul2		tnpA	Bacteria		8.36767	83.3404	122.245	37.9415	66.8847	82.1163	20.7836	135.85	157.408	25.7487	163.56	131.249	20.5427	465.929	389.498	294.469	206.279	268.503	231.337	331.037	197.308	152.915	297.19	153.087	122.986	429.131	353.195	292.305	14.1238	5.80434	1.13916	30.8007	23.947	8.69107	18.9714	5.11031	6.49447	1.03728	2.75547	2.10355	0	4.88962
ARC2449	1020	plasmid.Proteobacteria	APH(6)-Id	ICEberg|1028	tnpA	Bacteria;Proteobacteria;Alphaproteobacteria		75.9981	21.947	27.9432	63.0737	19.1609	48.2204	25.2808	33.4027	16.4789	17.938	30.2024	14.7167	25.4422	17.5672	30.2693	49.6945	36.4651	41.9623	45.4561	5.60932	92.4378	8.211	81.6756	93.5443	150.846	82.1342	60.667	89.0067	36.0781	48.0102	42.6781	27.4747	28.5462	31.4508	21.5381	10.8782	16.5895	10.5985	7.82066	7.16445	70.1331	14.9881
ARC1862	2393	unclassified.unclassified	sul2		tnpA	Bacteria	Bacteria	37.9613	130.343	160.197	84.5886	127.953	98.1436	120.15	176.125	105.829	92.6011	156.39	67.4334	74.5564	140.19	149.215	98.6886	192.215	260.274	177.901	185.297	154.477	182.994	162.257	107.852	111.59	226.213	195.05	167.913	32.2206	13.2414	8.26876	17.034	26.0735	7.09713	22.0332	12.0556	3.14275	4.51756	6.00031	2.29035	2.29952	4.25906
ARC2085	1269	plasmid.Firmicutes	ErmT		tnpA		Bacteria	11.4536	9.40832	4.49205	17.3114	4.2781	5.81381	10.1601	11.9327	5.29819	5.60711	2.69735	1.47862	6.39063	3.13782	7.40475	9.07808	4.885	11.6305	5.53588	5.63584	3.53809	2.82851	4.68925	12.3261	8.01634	1.69277	12.5391	11.9237	27.618	22.6999	29.6261	10.038	6.55571	7.43518	20.7744	22.7336	8.88959	21.2973	11.315	17.276	56.3718	14.7244
ARC3599	1702	plasmid.unclassified	sul2		tnpA	Bacteria		9.96303	76.2857	139.831	47.0192	59.9668	54.1842	22.726	181.645	156.695	27.4727	177.65	149.934	28.5889	568.507	491.363	358.734	248.4	319.984	279.845	367.259	217.193	148.327	285.82	212.295	113.562	489.702	400.97	311.157	27.7989	16.9249	0	31.434	20.7735	6.65235	9.03539	3.91155	7.73269	4.23444	3.74951	1.0734	0	1.99607
ARC637	6435	plasmid.unclassified	dfrG	ICEberg|812,ICEberg|862	tnpA	Bacteria	Bacteria;Firmicutes;Bacilli;Lactobacillales	15.0579	2.78302	1.55023	4.38924	4.04954	3.63058	2.40433	1.76487	0.870681	3.15925	2.83693	1.89533	1.38627	4.02211	6.67537	8.05601	1.92667	3.44036	2.83839	1.1114	3.02346	3.34674	2.54301	0.972298	2.76648	2.00291	3.84648	1.56759	11.982	8.28148	30.7492	10.2936	15.1904	14.0759	16.0457	25.5194	21.0366	22.6794	28.0158	22.7125	244.781	54.6421
ARC2560	6514	plasmid.Firmicutes	dfrG	ICEberg|812,ICEberg|862	tnpA	Bacteria	Bacteria;Firmicutes;Bacilli;Lactobacillales	18.0363	5.49854	1.7502	5.29956	3.167	2.45396	5.14621	2.51833	1.72024	2.80884	1.57642	2.1604	1.74295	5.34872	6.18226	6.01294	2.09364	2.49233	2.80397	2.41543	0.919012	2.9388	1.37028	1.92101	2.34251	2.63817	2.44275	1.03238	13.7198	11.4977	29.1613	7.43098	14.0484	14.4846	14.502	27.9353	22.2247	26.8299	22.0429	21.8761	222.171	57.3694
ARC1575	8000	chromosome.unclassified	tet36	ICEberg|65,ICEberg|937	tnpA	Bacteria	Bacteria;Bacteroidota;Bacteroidia;Bacteroidales	159.427	171.812	213.765	219.681	115.364	139.869	212.738	156	134.748	126.68	154.745	125.834	144.15	143.472	178.872	135.793	101.665	121.394	97.9991	95.4776	88.8613	58.3274	65.0853	64.3271	40.373	118.415	42.2112	53.3793	14.2379	20.8844	7.42017	44.2655	18.1982	11.3223	14.5544	9.70878	8.22565	7.43223	6.18224	15.3006	10.3177	3.39731
ARC5004	4019	unclassified.unclassified	cfrA	ICEberg|65	tnpA	Bacteria	Bacteria	245.921	141.85	185.806	169.058	216.67	253.634	219.753	255.578	197.124	202.084	210.083	194.22	247.589	257.847	185.708	157.939	194.656	136.611	117.812	99.653	111.343	64.0057	64.7776	96.5209	47.4592	105.83	172.006	89.1026	24.8531	21.5024	13.2932	37.4002	18.6297	20.1899	19.6785	10.4911	9.82411	13.8976	3.96968	9.54606	10.6112	10.1437
ARC3162	1903	unclassified.unclassified	sul2		tnpA	Bacteria	Bacteria	88.4706	165.473	158.761	189.65	60.4797	90.4608	73.1723	154.502	200.795	42.1979	113.319	125.716	45.5985	383.961	454.277	339.004	209.133	329.618	278.343	299.154	219.419	148.379	245.468	177.543	92.2121	355.575	262.925	239.42	66.3007	83.2547	58.228	88.3579	21.8581	28.7569	35.7875	20.9904	10.8679	42.6058	10.8988	12.4804	52.7721	14.2819
ARC3356	1911	unclassified.unclassified	sul2		tnpA	Bacteria	Bacteria	93.8046	226.475	185.688	216.774	65.3401	113.889	68.8179	186.872	210.509	55.851	140.309	140.409	49.2269	427.152	533.157	382.194	242.643	356.042	341.142	349.548	266.273	171.549	272.466	182.529	97.8147	446.262	288.654	336.951	99.9516	73.1081	60.0551	65.3245	33.7382	20.7368	52.8817	16.2575	17.7094	45.256	20.0366	10.5161	74.8674	10.6666
ARC319	1840	plasmid.Proteobacteria	APH(3')-Ia	ICEberg|43,ICEberg|440	tnpA			26.9891	15.4106	23.2354	14.4976	11.802	8.68754	9.10934	4.80063	6.09003	4.97195	4.96078	7.13838	2.64447	13.5254	12.4024	24.4176	14.15	16.0425	19.8533	9.32854	13.014	18.207	7.27661	8.501	13.1306	21.0143	17.2957	22.8429	32.3806	18.0038	20.4324	23.5381	11.3032	6.15342	10.7457	10.8545	17.3709	9.79214	8.67074	14.8935	40.3734	8.30864
ARC2379	1984	plasmid.Proteobacteria	APH(3')-Ia	ICEberg|43	tnpA		Bacteria	42.1241	19.5576	9.33787	7.90903	15.3235	6.81745	8.44818	3.81617	8.47202	5.12343	6.32599	8.0389	5.72258	11.5403	20.298	24.9679	14.3728	22.3173	14.1634	23.7915	18.1042	17.4886	20.2454	8.67239	23.0732	18.4063	14.2581	22.8797	36.2131	22.5048	22.9387	14.1251	19.9174	9.51133	19.9315	8.94819	10.4242	11.8058	9.64969	13.8125	37.4431	19.6921
ARC4893	1707	plasmid.unclassified	APH(3')-Ia	ICEberg|43,ICEberg|440	tnpA		Bacteria	36.8971	17.4856	21.7063	19.3041	12.7215	4.32204	9.8191	9.61009	2.62581	7.14579	3.34206	4.94651	2.37543	5.83171	14.9415	14.8472	10.1684	5.18775	10.7001	11.7313	11.3977	8.41097	6.97206	7.33068	15.6435	11.3258	11.3931	10.834	10.2657	16.8753	10.4326	1.49247	6.09197	4.42191	7.72193	10.4002	13.2172	13.7216	3.73852	6.42156	81.3969	7.96089
ARC2657	2257	plasmid.unclassified	fexA		tnpA	Bacteria	Bacteria	18.7828	7.27352	2.52566	5.5619	3.84859	7.08244	8.56883	6.70915	1.98594	4.50371	2.02212	1.24704	5.3897	3.52848	11.3005	11.2292	4.39455	4.57749	6.2251	6.97126	3.97859	2.65055	2.63653	4.15822	4.50719	0	0.783345	2.9796	13.9754	11.4867	36.8214	10.159	11.9793	14.2135	20.4407	32.4466	19.9927	26.3438	22.62	20.2363	243.808	50.4253
ARC2246	2319	plasmid.unclassified	tetA(P)		tnpA			46.4849	66.9293	54.0789	69.0183	24.8152	39.7678	47.2585	29.384	41.5561	60.0513	31.4889	35.6018	45.1122	29.1902	31.8373	33.7803	29.4048	26.7307	27.264	18.5042	15.4889	12.8984	21.1699	13.4902	17.5468	37.9789	24.3968	33.3493	35.5158	35.4021	29.8641	24.1692	9.86536	3.25494	20.8416	11.4833	8.10758	10.1004	12.3836	17.3318	10.678	2.92998
ARC1074	1884	plasmid.unclassified	tet(33)		tnpA	Bacteria	Bacteria;Actinobacteria;Actinomycetia	90.6486	48.3206	32.5262	31.6496	32.8501	20.2326	21.215	17.4145	19.033	28.0559	15.746	15.9352	13.7745	29.5894	38.4757	36.6882	34.2199	36.0361	27.593	27.332	23.037	22.2272	36.323	31.5494	25.6478	38.7666	30.0299	43.7264	20.4628	25.2283	34.659	10.8181	27.5982	14.0227	8.16254	20.0242	26.9448	8.6071	11.0087	8.72739	95.6556	8.11459
ARC1873	1467	plasmid.unclassified	cfrC		tnpA	Bacteria;Firmicutes;	Bacteria;Firmicutes;Clostridia;Eubacteriales;Clostridiaceae;Clostridium	12.3847	53.9175	38.8576	38.5068	38.4872	35.2039	55.3697	56.7717	26.7347	40.1884	26.444	25.5811	21.0067	39.3575	43.0073	24.3437	59.1595	56.3403	33.5209	34.1262	23.4643	23.6519	69.9719	24.5237	19.9363	58.572	55.4386	48.1336	13.1397	14.7271	12.1393	10.4199	1.41772	0	2.99508	3.02543	1.28163	6.14094	4.35014	2.49071	3.75102	2.31582
ARC5412	11008	plasmid.Firmicutes	dfrG	ICEberg|812,ICEberg|862,ICEberg|862	tnpA	Bacteria	Bacteria	21.8961	6.91426	4.9195	6.98478	6.11542	7.70747	5.97342	4.01215	4.6826	4.70939	3.7314	2.64206	3.68355	8.68145	19.0235	19.1513	5.18091	5.63121	6.76465	5.84728	4.48657	6.73878	6.75719	5.39962	4.50509	3.51256	2.56978	3.81822	40.4342	27.0842	63.8121	23.6065	23.0501	39.7707	27.1418	56.0432	42.6996	40.5918	45.5088	44.6444	388.037	101.537
ARC690	8803	plasmid.Firmicutes	dfrG	ICEberg|812,ICEberg|862	tnpA	Bacteria	Bacteria	27.2432	7.7985	4.53287	7.13008	7.52388	6.9841	5.2727	2.58024	3.56422	4.15694	4.40683	3.73016	2.76373	7.35042	10.5219	13.8717	6.47863	5.53279	7.50145	3.57472	5.10035	3.80562	3.88689	3.90913	4.18904	3.17229	3.01262	3.81969	32.8456	23.397	65.4101	23.7314	20.5546	30.011	33.4412	47.393	46.3469	50.7594	47.1212	40.4694	441.789	115.971
ARC2603	8825	plasmid.Firmicutes	dfrG	ICEberg|812,ICEberg|862	tnpA	Bacteria		27.9987	4.73508	4.03712	7.82353	7.38209	8.6387	5.55176	3.00277	2.92046	6.21987	4.00797	2.01989	3.492	7.7833	12.6252	14.0982	4.35515	3.51209	4.13939	4.37622	4.23969	5.01632	3.8772	4.07663	4.32269	3.89462	2.60443	3.23864	28.9909	23.3387	56.9511	20.7854	19.5607	33.5713	29.3748	49.035	42.6096	51.6537	54.0543	42.8527	438.038	107.213
ARC234	1476	plasmid.Proteobacteria	APH(3')-Ia	ICEberg|43	tnpA			44.3129	26.2888	33.7931	27.6409	32.3675	13.3292	14.8499	13.6789	6.83272	9.64149	10.0493	8.26317	8.79101	18.8843	27.2841	17.1709	20.1596	15.9991	24.7494	18.4127	20.2793	17.0228	24.1897	25.4339	26.7069	49.4826	15.5719	19.3638	23.7448	21.468	21.4495	8.63026	25.3634	14.0634	19.3493	12.0279	19.1072	18.3105	20.5372	12.3776	61.5145	13.8102
ARC3134	1631	chromosome.Proteobacteria	sul2	ICEberg|1019,ICEberg|12	tnpA		Bacteria	227.986	149.148	174.752	165.478	99.8573	91.2226	94.8613	91.2947	57.7116	76.6573	74.1532	52.9205	88.5057	56.1517	69.9583	84.0521	66.8937	50.6752	103.373	51.7426	44.045	57.2188	45.6059	60.4191	38.2023	32.9265	67.2082	45.3553	50.4973	25.6094	25.477	43.7365	34.4295	17.3548	18.8574	27.2121	16.1386	15.4657	7.82546	11.2013	10.1216	9.37333
ARC1806	8462	plasmid.Firmicutes	dfrG	ICEberg|812,ICEberg|862	tnpA	Bacteria		31.9194	5.11456	4.04189	6.8611	9.1102	7.26554	5.48518	2.68421	3.04574	3.24335	3.7754	2.77177	4.12098	11.4111	17.4499	21.7823	5.7141	5.05809	7.6377	4.22588	7.42823	6.92821	6.6806	4.9909	5.86056	5.33097	4.80551	3.57626	33.9621	28.0844	79.7378	20.4728	22.8576	41.0325	42.0582	59.5305	48.8812	42.7975	52.9794	41.6684	474.386	108.399
ARC4493	2132	plasmid.Firmicutes	ErmT,vatE		tnpA			22.1565	15.3999	2.67374	15.456	9.67629	9.80467	9.07122	8.28626	6.83272	9.53554	5.35169	0.880101	6.84685	1.86768	8.18522	3.24205	3.48916	4.15361	1.97702	1.34182	6.31778	0	2.79111	1.46734	4.17502	3.02269	1.65854	3.94286	50.138	27.6982	56.6142	20.3143	18.5348	27.4383	23.7	28.1037	21.1649	29.5785	38.9126	25.7073	238.745	55.772
ARC3820	4124	chromosome.Bacteroidetes	cfrC		tnpA	Bacteria;Firmicutes;	Bacteria	141.857	507.718	508.323	459.255	240.378	232.566	167.887	260.393	143.467	160.459	215.801	127.852	111.695	180.798	225.899	165.371	191.804	186.1	157.058	232.037	159.677	145.931	215.718	145.647	108.844	246.378	179.63	127.194	127.475	93.9482	87.8042	107.491	38.328	37.9789	37.2896	44.6628	29.1779	45.437	45.6496	131.128	60.7117	72.9054
ARC682	1000	plasmid.Proteobacteria	APH(3')-Ia	ICEberg|43,ICEberg|43	tnpA			18.1683	8.95437	17.1012	14.1224	13.0294	7.37772	11.6039	10.095	7.84396	4.06595	9.12783	8.44369	7.29874	7.96378	12.0814	13.8241	11.1583	13.2832	12.645	10.0126	5.98645	5.9823	7.43832	4.69255	10.1727	8.5925	14.1441	15.1311	15.7713	23.0449	31.6594	7.64296	4.1596	3.7741	2.19689	17.7532	9.40074	18.0175	7.97708	12.7885	103.177	13.5892
ARC770	2373	plasmid.unclassified	optrA		tnpA		Bacteria;Proteobacteria;Gammaproteobacteria	33.1771	66.0352	46.8428	66.1252	25.1656	31.6085	40.7498	37.2236	28.8051	60.8265	27.8874	27.2798	59.1226	19.297	30.5471	31.0698	37.6176	27.3663	32.5644	18.6859	13.2444	11.0923	20.0612	17.1381	17.1475	28.9676	23.8417	24.797	21.4153	21.8504	21.68	11.8096	4.38221	4.7713	7.40629	11.222	4.75385	7.59272	6.05088	6.15907	30.7254	2.8633
ARC673	3132	plasmid.Firmicutes	cfrA	ICEberg|455	tnpA	Bacteria	Bacteria	161.651	131.037	78.7173	117.736	80.775	101.291	101.68	103.545	79.4271	109.373	64.1163	69.1958	125.581	58.4824	62.5756	105.196	35.6268	45.71	64.1493	31.0554	23.8923	34.763	14.7246	16.9803	20.3	18.5183	10.161	20.3982	38.6057	52.8848	61.282	43.9251	21.9136	17.4727	39.9817	30.4673	16.2082	31.0647	31.5823	30.9156	79.0625	21.6942
ARC2632	3812	unclassified.Firmicutes	ErmT,vatE		tnpA	Bacteria;Firmicutes;Bacilli;Lactobacillales;		47.6608	14.4855	5.98154	15.2305	14.2416	10.9672	10.485	10.2619	9.40664	5.86641	4.19038	7.38343	9.99885	9.92339	14.4379	11.1816	4.87859	5.42046	8.10864	4.87799	8.24471	2.8248	11.7077	4.10332	6.67152	5.07165	2.78281	5.7335	48.7278	42.6953	124.059	32.0796	29.462	51.483	35.7311	66.9471	39.4575	52.4645	54.8267	44.0918	371.349	100.262
ARC4196	4133	plasmid.Firmicutes	fexA		tnpA	Bacteria	Bacteria	32.8228	25.9986	22.0679	13.6679	8.66944	11.9005	16.8457	10.0755	5.96479	7.13239	9.11017	4.08598	10.2034	6.98493	12.667	21.7413	7.49948	9.99894	7.81881	6.22956	15.2087	9.55315	4.67932	6.05539	10.4607	5.1975	8.12779	3.66105	50.0312	65.8645	106.763	36.9851	19.6255	28.7646	54.7495	46.7133	55.9541	55.8007	43.6201	32.2686	448.022	85.0766
ARC1161	1685	plasmid.unclassified	APH(3')-Ia	ICEberg|43,ICEberg|440	tnpA		Bacteria	33.0659	20.371	18.6067	3.72499	10.9545	8.75694	6.12141	4.49334	4.65517	7.84234	4.73997	3.89751	2.88773	13.5881	15.1366	18.4595	8.82953	7.88322	12.5075	15.28	14.2111	11.361	15.0091	8.35469	9.8105	14.0234	11.5419	15.9643	15.5997	17.0956	28.1834	6.04784	9.87441	7.83937	5.21517	9.21902	11.1581	9.62361	5.681	3.2527	77.561	12.0972
ARC4091	1714	plasmid.Proteobacteria	APH(3')-Ia	ICEberg|43,ICEberg|440	tnpA		Bacteria	52.9997	25.2506	22.4491	21.9718	15.837	12.9132	7.5223	8.83463	8.49904	9.48881	10.6509	10.4	3.78516	13.3582	34.4601	27.5568	21.7004	20.6662	25.4114	25.0358	25.3219	12.5649	28.6423	14.6015	20.7728	28.8255	27.8508	23.5412	12.2686	28.5708	31.1699	11.891	16.9878	14.3125	10.2539	16.8314	16.454	7.35839	7.44651	12.7907	60.1964	8.91943
ARC5373	4770	unclassified.Firmicutes	vatE	ICEberg|812	tnpA	Bacteria	Bacteria	250.623	69.4574	45.1133	76.3193	64.4185	67.5389	57.3032	46.5599	35.003	37.9319	31.0959	31.2729	46.244	56.1388	86.1147	90.0837	36.9085	50.4348	46.8335	36.584	32.003	29.598	41.1681	38.3668	45.3188	36.928	31.5054	31.0165	271.12	206.836	490.323	176.787	180.075	273.761	220.15	282.395	298.774	262.897	339.82	258.145	2606.89	587.229
ARC5780	1738	chromosome.unclassified	cfrA	ICEberg|65	tnpA	Bacteria	Bacteria;Bacteroidota;Bacteroidia;Bacteroidales	478.773	209.519	308.308	266.341	151.81	131.593	173.591	129.963	112.83	137.442	128.672	106.342	147.916	165.53	151.384	179.629	136.251	139.269	138.237	92.1761	82.6667	61.9571	65.0532	71.0993	45.3617	101.35	107.83	92.8647	17.1405	19.0604	14.8005	39.5781	11.9666	29.3155	25.2807	7.66105	14.0632	14.5135	8.26164	7.35819	4.74921	4.88681
ARC3545	2507	plasmid.unclassified	optrA		tnpA		Bacteria;Proteobacteria;Gammaproteobacteria	43.4822	66.0773	44.9075	67.5981	24.6867	35.8047	45.2574	40.7707	26.3715	60.4136	31.8582	24.3248	51.4337	34.5457	32.1271	37.6804	28.1888	34.7343	30.8238	19.3988	17.9092	12.4084	21.9559	12.4785	20.2887	46.27	23.9778	24.1422	23.7656	21.8315	24.4675	19.3081	8.29596	6.0217	18.4023	15.0481	5.24972	14.3738	7.00023	11.6597	42.2529	10.1635
ARC5	3030	plasmid.Actinobacteria	tet(33)		tnpA	Bacteria	Bacteria;Actinobacteria;Actinomycetia	33.9781	19.7016	20.2242	23.8221	20.0673	17.0442	11.9145	10.828	8.87577	13.419	11.2968	12.3853	11.7765	20.6979	23.4805	21.2913	18.4131	17.0485	21.7938	25.4918	21.239	11.8461	21.1121	20.6493	17.626	17.0149	23.9236	29.4078	9.2534	15.6865	20.8973	5.88567	12.3552	6.22788	12.3258	4.39436	4.96409	6.54102	3.15924	4.82359	36.7758	8.9698
ARC3617	2745	plasmid.Firmicutes	sul2		tnpA		Bacteria	28.681	136.463	160.421	153.771	134.882	111.091	150.773	118.143	73.0715	92.5764	69.8304	58.7862	31.3162	65.6395	73.8429	99.463	150.404	125.816	228.281	120.891	100.319	213.14	101.345	96.8711	69.0226	153.382	139.122	190.479	28.0889	26.2351	8.65011	114.157	31.822	15.1239	50.4204	19.4024	10.959	24.2859	4.06845	11.3143	12.529	10.5199
ARC1121	11111	chromosome.Firmicutes	lnuD		tnpA	Bacteria	Bacteria	0.109011	0	0	0.84735	1.17266	13.3907	14.0409	7.15493	24.8096	87.917	31.4229	29.9754	90.3593	11.9159	21.0218	20.6327	11.1584	38.3889	21.2439	12.616	7.27361	23.2594	3.34728	4.78645	8.35444	11.02	40.5762	48.5714	3928.03	4645.38	2835.31	1623.61	1045.23	1236.58	2028.63	3137.49	1429.36	1804.67	1976.79	1871.99	3508.62	2220.59
ARC65	2005	plasmid.Proteobacteria	sul2	ICEberg|12	tnpA		Bacteria	202.373	126.537	98.7976	131.48	105.6	95.6712	86.1692	73.0065	53.653	71.9907	47.8016	43.5169	50.5593	22.8388	34.1452	31.0267	16.0774	19.139	18.2195	18.5485	11.943	14.9185	25.9692	26.5248	15.221	24.6418	22.9268	15.0934	77.7857	91.2313	117.44	60.9912	80.9098	59.2938	39.4454	18.8157	29.0696	11.6822	2.38716	17.3126	33.6203	10.1665
ARC3758	1702	plasmid.Proteobacteria	APH(3')-Ia	ICEberg|43,ICEberg|440	tnpA		Bacteria	32.7357	11.399	22.6074	19.3609	12.121	9.39193	9.84794	8.1555	5.92544	6.56955	5.36301	6.61472	3.81185	15.7919	24.4498	16.2445	25.4956	20.812	28.8926	17.6486	19.3452	18.9803	20.9776	19.2996	13.4481	13.8833	17.6593	22.7194	26.7694	21.1561	27.9019	13.4717	20.7735	7.76107	6.45385	16.95	7.73269	10.5861	7.49901	8.58724	73.5532	5.98821
ARC4608	2394	plasmid.unclassified	tet(33)		tnpA	Bacteria	Bacteria;Actinobacteria;Actinomycetia	82.4682	43.6373	33.931	38.6717	34.0157	22.5995	18.3112	19.5027	18.7229	24.2021	17.1576	20.3783	14.9051	28.2757	37.0078	28.8724	26.4121	23.4272	32.2787	37.044	24.3809	29.4867	29.2064	23.5216	24.4333	26.9189	28.0636	28.7931	13.1757	31.2848	42.9796	10.6418	21.7189	18.1295	10.0943	10.1966	17.2779	11.2892	7.99707	13.7363	85.0467	14.1909
ARC1980	3030	plasmid.Actinobacteria	tet(33)		tnpA	Bacteria	Bacteria;Actinobacteria;Actinomycetia	41.5732	27.0897	21.6352	19.1613	23.2924	23.9431	12.7656	11.6609	10.7249	11.4061	16.9452	9.59862	11.5088	17.4126	25.6956	29.6557	15.958	19.484	19.0116	27.8522	18.2755	22.1128	24.0579	25.2954	20.9834	18.4328	28.0081	25.5237	16.1935	11.4084	19.5912	8.4081	17.16	9.34183	3.62523	7.32393	7.44613	8.32493	6.31848	3.61769	39.4999	4.4849
ARC5255	2343	plasmid.unclassified	tet(33)		tnpA	Bacteria	Bacteria;Actinobacteria;Actinomycetia	45.4918	22.9305	18.2472	24.1099	18.5366	17.3186	11.0057	13.4644	11.4783	11.2799	7.79158	12.0126	7.96087	16.57	27.5007	19.6672	16.4038	13.8584	17.3902	18.9252	21.079	12.2557	22.8578	12.6844	22.2515	15.5861	17.3556	27.2672	11.9666	12.2945	27.0247	7.61143	9.76431	9.66478	5.62584	10.4185	7.22208	9.22793	7.49021	5.45819	41.1004	5.07494
ARC356	2266	plasmid.Proteobacteria	sul2	ICEberg|12	tnpA		Bacteria	184.944	116.573	94.9649	114.951	102.062	85.1944	93.8827	88.5431	41.5391	55.1757	61.9331	47.6132	45.4516	21.5261	45.6147	23.8943	14.7727	24.7506	24.8015	16.4121	19.1535	14.2561	20.352	15.1863	16.8348	14.2197	14.8244	23.0002	72.6929	85.8081	117.884	68.582	81.6867	59.1264	39.7495	20.5658	30.6997	7.95125	10.561	19.3497	31.5692	9.74515
ARC4130	3666	plasmid.unclassified	aadS	ICEberg|65	tnpA	Bacteria		549.113	378.187	448.6	508.926	948.653	1129.67	933.757	1086.33	1023.06	937.742	1152.49	922.832	1144.12	1425.87	870.384	642.309	1119.76	540.686	491.714	439.725	444.983	297.646	351.829	564.489	187.999	365.638	1137.2	458.144	69.7886	78.1835	42.64	168.871	68.0785	54.5628	61.7238	42.9786	36.4131	52.0965	24.806	32.8908	15.3855	25.9478
ARC437	5265	plasmid.unclassified	AAC(6')-Ie-APH(2'')-Ia,cfrA		tnpA		Bacteria;Firmicutes;Bacilli;Bacillales;Staphylococcaceae;Mammaliicoccus	131.819	101.477	64.1499	89.7084	52.3815	74.7348	74.2003	74.059	53.6339	85.3348	45.9426	49.5377	92.2643	40.6508	48.9527	73.2997	32.732	35.321	52.571	19.5607	19.3295	25.679	13.8453	13.6662	17.3893	24.4801	13.0964	16.6048	38.2757	44.3171	42.8439	31.9364	19.7512	18.2791	28.3739	22.339	18.9265	25.666	30.3023	19.4318	77.3416	25.4879
ARC880	3414	unclassified.unclassified	aadS	ICEberg|65	tnpA	Bacteria		520.463	322.172	416.594	460.542	829.125	941.124	819.894	926.635	835.337	783.953	953.824	772.48	950.884	1203.08	745.109	547.997	910.794	440.526	386.027	388.389	384.893	242.166	265.81	478.785	174.686	351.1	835.325	365.401	94.4449	73.8294	22.6039	146.262	59.7013	37.5862	62.4189	42.251	28.6373	55.942	35.516	34.2483	15.7152	21.3949
ARC2325	3058	unclassified.unclassified	cfrC		tnpA		Bacteria	206.359	748.15	746.105	671.687	319.557	351.837	246.649	385.001	192.38	235.009	288.789	196.964	153.814	218.431	312.109	245.998	254.612	247.112	234.78	278.31	223.66	205.018	281.673	179.027	143.044	334.372	240.514	185.277	174.205	134.234	120.353	109.138	61.8906	56.7719	61.783	65.3118	36.8898	65.9896	69.3886	199.541	98.9704	124.983
ARC4408	2211	unclassified.unclassified	AAC(6')-Ie-APH(2'')-Ia		tnpA			51.4946	62.0987	19.3365	48.9695	27.5006	30.0314	34.9884	30.8193	14.6976	33.1014	12.3851	13.1541	22.0073	18.4597	34.6067	39.5987	29.7196	41.387	33.044	26.5244	43.3212	30.3038	23.5496	25.4684	23.0048	18.4597	19.9911	31.1763	29.3249	31.9199	47.4318	25.3498	13.1692	14.5092	12.917	20.0737	9.35397	19.5577	20.9258	21.4836	61.598	11.5241
ARC3892	1893	plasmid.Proteobacteria	sul2	ICEberg|12	tnpA		Bacteria	187.474	121.41	95.6091	123.51	105.538	81.8448	96.7162	63.9939	51.4999	58.53	59.6709	44.6048	38.5565	29.9746	34.7472	31.0367	12.444	21.0511	17.8131	24.9352	13.4403	14.537	24.3622	18.1786	16.1216	30.6389	17.7455	11.5457	81.4622	86.7379	105.573	67.2914	83.4995	56.8208	44.1003	26.9627	39.7284	18.0842	4.21399	24.1275	36.3362	15.2547
ARC4684	3270	plasmid.Proteobacteria	sul2	ICEberg|1019,ICEberg|12	tnpA		Bacteria;Proteobacteria;Alphaproteobacteria;Rhodobacterales;Roseobacteraceae;Phaeobacter;Phaeobacter inhibens	245.948	148.783	142.074	166.033	121.528	115.817	117.104	88.756	63.3959	91.0798	73.6228	59.9637	62.4968	43.2285	57.4717	60.2427	34.5025	43.781	63.5905	38.9307	36.6144	48.6634	35.0306	49.2694	25.6652	45.3274	45.4167	30.3343	65.9146	64.3072	96.2126	55.316	80.775	50.2059	32.9198	23.7524	25.2986	23.1418	9.27	15.6435	19.7729	11.9477
ARC159	1953	unclassified.unclassified	AAC(6')-Ie-APH(2'')-Ia,AAC(6')-Ie-APH(2'')-Ia		tnpA			44.0331	55.7833	23.3504	44.1901	21.1263	33.9987	21.7858	21.9682	17.213	21.3395	8.17906	4.80383	21.1774	11.2137	12.3721	22.4149	19.6796	14.3586	20.1434	7.32399	16.0926	10.4147	9.90252	4.80548	11.7197	16.4987	11.7686	15.4953	22.4317	25.0744	36.474	13.0448	6.38955	9.66231	10.1239	20.453	8.66428	22.1414	22.0564	9.3545	47.899	14.786
ARC222	1896	plasmid.Proteobacteria	sul2	ICEberg|12	tnpA		Bacteria	206.981	153.49	99.216	153.936	131.714	109.602	112.204	89.1834	46.6903	65.407	43.9301	58.8841	55.1768	25.7269	39.6482	27.342	12.4243	29.5806	21.4901	21.8781	17.3657	22.7176	18.8312	18.1498	13.4134	33.9893	17.7174	16.8478	99.8182	84.3217	134.628	71.2161	110.791	80.6176	39.3957	23.4088	40.6572	13.3041	7.57317	13.49	26.8462	11.6469
ARC1991	2147	unclassified.unclassified	AAC(6')-Ie-APH(2'')-Ia		tnpA			51.9014	56.3037	24.5593	45.3132	26.8032	26.9176	31.2272	27.6238	16.1796	30.3005	10.0972	10.9244	21.5302	9.27315	8.75326	23.0724	17.3239	12.3738	11.1249	10.6595	9.759	6.68725	7.62194	7.28544	6.51491	10.0052	5.76435	7.83064	29.3829	20.1254	37.7863	10.6795	7.7496	11.426	10.2324	20.6721	8.75709	20.9799	17.0911	17.8694	53.8229	15.0323
ARC628	2200	unclassified.Bacteroidetes	AAC(6')-Ie-APH(2'')-Ia		tnpA			62.7632	65.801	28.502	50.6408	29.6122	33.5351	32.8191	32.6941	20.3739	28.1845	11.9284	12.367	24.6977	12.2172	14.0339	23.5638	17.4701	12.0757	17.8819	7.15188	19.0478	8.15768	8.79074	12.7979	5.20197	12.6935	4.82184	7.64199	28.675	26.1874	36.876	20.8444	10.399	12.0085	18.9731	19.1654	14.5284	18.8365	16.6793	14.1172	56.2781	21.6192
ARC4430	4861	unclassified.unclassified	tet(33)		tnpA	Bacteria	Bacteria;Actinobacteria;Actinomycetia	46.8441	30.0874	22.8673	21.6279	21.6665	18.7188	18.3014	16.0947	10.604	13.8013	13.8485	10.8082	11.3446	15.3591	23.7491	20.8551	16.0683	16.0921	20.8106	18.5381	15.3941	16.2449	21.4228	13.1931	17.7882	22.5374	22.5502	24.5562	12.9778	17.4816	16.2824	9.95791	13.2635	6.21123	11.7505	12.3261	11.6035	7.78375	6.56414	7.14087	43.2998	6.98891
ARC330	2404	unclassified.unclassified	AAC(6')-Ie-APH(2'')-Ia		tnpA			60.9641	70.15	32.6043	54.8289	31.616	45.0111	37.0063	40.4179	27.5014	38.4777	15.6624	14.4397	28.6741	18.6341	24.0109	29.2315	17.0191	26.3995	26.3	7.13998	13.0736	5.47465	7.42594	8.45857	9.52107	11.6163	5.88356	12.5883	35.7179	29.9564	34.5699	12.7171	8.6514	10.9895	18.277	24.0008	6.25673	18.737	17.2549	14.4392	53.2192	16.2517
ARC3704	8452	unclassified.Actinobacteria	tet(Z)		tnpA	Bacteria;Actinobacteria;Actinobacteria	Bacteria;Actinobacteria;Actinomycetia;Corynebacteriales;Corynebacteriaceae	103.897	63.5663	54.2928	48.8271	53.9551	44.5177	35.8484	27.7697	23.4667	29.4652	28.214	23.7544	25.5227	23.4381	33.6706	35.9832	22.8834	35.2739	27.4285	29.7854	24.9671	25.056	22.8817	21.0976	26.0276	38.8859	33.26	40.3799	15.9645	23.8574	33.0098	24.7169	27.0679	18.0846	20.0143	21.2673	30.9206	18.5462	13.7796	15.3469	103.681	18.0879
ARC5430	2054	plasmid.Firmicutes	ANT(6)-Ia	ICEberg|829	tnpA	Bacteria	Bacteria;Firmicutes;Bacilli;Lactobacillales	186.931	139.503	29.1404	70.2833	16.3872	51.4836	35.1519	25.8028	15.821	31.1776	16.1093	18.7272	23.6895	9.20836	4.5748	63.3773	38.631	30.1794	45.1462	2.78554	32.7885	11.0675	31.1439	28.1766	35.9067	12.5499	14.633	6.54815	40.951	53.2927	26.0103	27.2874	28.3517	36.7488	38.5044	23.7689	41.1912	30.7017	48.9344	21.3468	178.826	67.8139
ARC981	2287	unclassified.unclassified	AAC(6')-Ie-APH(2'')-Ia		tnpA			61.9645	71.1286	28.6641	39.1087	29.91	34.9477	32.6982	31.4504	13.2292	28.4457	13.4702	17.6397	21.9852	10.8819	17.0218	21.1563	14.0949	17.4244	23.9594	8.13069	15.7056	7.3242	10.4078	8.20735	11.1202	15.9677	9.27683	8.08641	39.0776	38.4166	44.9904	20.0515	9.094	12.3768	11.5272	20.377	9.86523	24.4225	15.3472	20.7697	68.5739	16.3404
ARC4254	9311	plasmid.Actinobacteria	tet(33)		tnpA	Bacteria	Bacteria;Actinobacteria;Actinomycetia	91.5797	79.6606	56.3245	52.4118	71.1338	63.7855	36.1415	36.7274	26.1157	42.4674	43.3795	33.4527	30.9198	27.263	36.0427	37.3651	31.9574	37.5676	35.7627	27.4984	33.4331	28.5269	41.2219	34.4386	27.9966	39.6818	42.1542	36.4741	26.9131	27.3799	37.1899	27.0881	26.581	18.6455	17.46	19.0669	19.7889	9.86891	7.53928	10.7917	45.6543	8.7569
ARC1399	6771	plasmid.Actinobacteria	tet(33)		tnpA	Bacteria	Bacteria;Actinobacteria;Actinomycetia	64.5769	45.8452	38.3058	32.2127	34.3166	30.8722	22.8502	19.7547	16.5495	22.0682	22.7488	19.1212	18.0855	27.1987	28.945	35.8993	20.691	26.3751	30.7105	22.815	22.7664	20.1442	31.6384	28.4145	27.9822	28.5528	24.0226	30.0443	18.8927	23.1861	32.1457	17.3079	28.5661	9.19696	13.6271	12.4542	14.7169	8.51515	4.7125	8.90398	49.7775	8.27878
ARC2623	1733	plasmid.Actinobacteria	tet(Z)		tnpA	Bacteria;Actinobacteria;Actinobacteria	Bacteria;Actinobacteria;Actinomycetia;Corynebacteriales;Corynebacteriaceae;Corynebacterium;Corynebacterium glutamicum	87.3644	27.5572	48.5176	28.0691	48.2431	35.4766	18.5996	38.5918	20.0448	23.4619	28.9689	21.6546	22.462	25.2746	23.2379	31.2432	24.3241	19.588	29.1865	23.1105	12.0903	12.4272	20.6024	13.5388	21.2788	26.0304	21.4242	30.0741	19.2123	27.4265	38.8207	17.641	21.602	19.6	8.87376	14.0858	15.1887	10.3967	7.36487	9.48783	126.217	10.782
ARC639	4427	plasmid.Proteobacteria	APH(6)-Id,APH(3'')-Ib,APH(3')-Ia	ICEberg|16,ICEberg|43,ICEberg|44	tnpA		Bacteria	85.6363	42.4761	44.7457	45.7241	49.0527	33.6083	25.3379	22.5183	15.4404	22.0427	26.2887	23.0997	18.3187	28.7826	34.5676	63.2343	48.73	69.345	73.6303	26.4944	85.5303	19.9996	124	130.378	181.246	97.0466	95.4493	108.994	36.021	37.7401	53.1888	31.6514	30.0671	22.5917	32.2561	18.0459	25.0573	18.7216	14.0549	20.634	110.005	18.0341
ARC4169	1634	unclassified.Actinobacteria	tet(Z)		tnpA	Bacteria;Actinobacteria;Actinobacteria	Bacteria;Actinobacteria;Actinomycetia;Corynebacteriales;Corynebacteriaceae;Corynebacterium;Corynebacterium glutamicum	83.0212	29.2268	50.585	26.8888	51.8305	32.3584	26.828	33.2073	21.945	27.9939	20.9482	29.2825	16.3782	20.7136	22.1812	26.0859	18.969	22.5813	12.8978	19.2584	22.898	19.7701	33.6864	23.9318	21.7898	35.4954	15.1482	32.9251	17.159	22.0365	39.9618	17.1507	35.6391	18.4778	13.4449	12.223	21.8622	12.1293	7.81109	7.82652	121.236	5.19784
ARC4994	1830	unclassified.Actinobacteria	tet(Z)		tnpA	Bacteria;Actinobacteria;Actinobacteria	Bacteria;Actinobacteria;Actinomycetia;Corynebacteriales;Corynebacteriaceae;Corynebacterium;Corynebacterium glutamicum	80.748	30.9896	38.1585	21.4365	46.8726	32.2523	21.1364	26.8925	22.6563	27.7729	26.8099	14.3548	22.1577	20.127	22.0062	18.2559	20.3248	28.2279	23.0329	27.3569	21.2633	18.9603	24.3879	22.2234	20.8458	23.4768	17.3903	22.9677	16.2788	19.6763	29.1941	13.9216	34.095	15.4676	12.0049	14.5518	22.6029	2.95369	7.84631	14.9749	107.499	13.9234
ARC3567	2858	plasmid.unclassified	tet(Z)		tnpA		Bacteria;Actinobacteria;Actinomycetia;Corynebacteriales;Corynebacteriaceae;Corynebacterium;Corynebacterium glutamicum	83.9124	35.5083	40.8882	22.5106	56.6066	36.14	22.1053	38.4127	24.309	23.8295	25.5503	19.696	18.4441	20.8987	19.727	31.4404	27.3297	18.0745	22.6138	19.5188	30.3721	26.7927	22.9031	14.2298	24.0259	35.3261	22.8889	41.7662	15.9417	20.1582	39.4635	9.80553	26.1976	17.167	8.45549	13.2	24.9985	11.3476	13.3975	11.5062	107.34	7.13221
ARC281	2345	unclassified.Bacteroidetes	AAC(6')-Ie-APH(2'')-Ia		tnpA			86.774	70.0057	35.2477	71.5988	36.1156	47.7166	49.4836	55.9639	35.3612	59.8189	29.1935	29.6059	56.7161	22.0744	33.7741	58.4601	34.8945	21.3992	31.7549	15.8592	22.3375	13.7759	10.7848	12.6736	12.4719	19.237	11.3092	16.4898	35.8693	27.6391	43.0338	19.5556	9.75598	10.4613	20.6105	22.712	13.6301	21.5135	31.296	17.9188	73.9176	15.2118
ARC4181	1547	unclassified.Actinobacteria	tet(Z)		tnpA	Bacteria;Actinobacteria;Actinobacteria	Bacteria;Actinobacteria;Actinomycetia;Corynebacteriales;Corynebacteriaceae;Corynebacterium;Corynebacterium glutamicum	82.2095	32.7999	41.4542	20.2864	50.5341	36.5627	29.1702	39.1533	18.833	27.597	26.5516	23.0453	20.9689	18.6611	26.8996	29.0422	24.8444	17.1729	24.5218	19.4169	31.9251	26.2958	31.7343	15.1666	18.0834	27.7715	14.8572	29.3429	19.2567	17.6896	39.651	8.23418	37.6434	17.0774	4.26029	12.9104	20.661	4.6587	15.4694	10.6286	119.161	5.49016
ARC4751	2071	unclassified.Actinobacteria	tet(Z)		tnpA	Bacteria	Bacteria;Actinobacteria;Actinomycetia;Corynebacteriales;Corynebacteriaceae;Corynebacterium;Corynebacterium glutamicum	85.9726	51.8843	48.8567	32.5802	54.525	36.2177	24.9024	31.0748	17.8555	27.9767	28.6484	19.4795	22.3203	24.5143	29.168	28.3691	21.5516	21.3797	18.9957	24.8641	28.1834	29.4638	19.3949	21.9031	21.49	32.1545	21.3425	38.1546	22.8459	25.7322	35.3512	14.7619	30.1274	20.0459	8.4863	15.0015	24.5118	14.7899	6.93324	15.8787	136.174	9.02231
ARC2048	3629	plasmid.unclassified	AAC(6')-Ie-APH(2'')-Ia,AAC(6')-Ie-APH(2'')-Ia		tnpA			224.955	182.591	116.239	150.04	94.2467	109.443	121.862	114.748	74.4162	144.532	66.6541	54.8073	154.641	62.5428	77.6795	158.088	64.57	84.5936	114.6	41.7801	37.9411	49.7838	28.6956	27.5855	28.0318	40.8434	14.6157	26.8701	41.5275	49.2141	63.7943	32.9952	29.2283	19.2397	47.8243	36.0788	19.6874	44.1874	37.3685	27.185	92.496	37.9143
ARC236	1436	plasmid.unclassified	fexA	ICEberg|812	tnpA			734.66	186.03	102.218	230.565	182.224	208.933	170.593	173.113	98.3227	123.168	100.908	104.533	141.186	200.342	289.789	298.431	112.239	177.809	165.352	130.487	128.192	100.816	112.922	126.355	117.773	146.599	96.0339	112.395	881.063	698.087	1679.7	507.402	609.746	858.108	659.373	1132.76	911.27	796.736	1039.91	879.117	8046.24	1866.63
ARC4225	2768	plasmid.unclassified	APH(6)-Id,APH(3'')-Ib	ICEberg|16,ICEberg|44	tnpA			116.396	54.4552	63.8413	49.3194	59.6239	43.9785	42.8532	38.7499	27.1235	33.785	33.3885	28.81	20.8016	30.5691	32.0075	86.5671	66.2906	110.374	119.283	32.0388	129.223	27.2316	183.808	202.869	290.335	145.899	123.275	177.963	38.6178	49.4325	65.7665	34.975	44.331	26.5878	38.0964	18.4395	27.1698	35.8007	13.8331	23.1007	168.482	24.547
ARC3480	2365	plasmid.Actinobacteria	APH(6)-Id,APH(3'')-Ib	ICEberg|12,ICEberg|16	tnpA			152.619	62.4723	87.3741	77.6282	94.5755	67.0702	55.6072	35.7488	31.2716	45.9891	48.7268	48.0003	30.5186	36.199	62.4361	116.906	91.2167	105.467	130.698	44.7559	150.61	29.3424	239.033	257.942	305.935	184.385	169.699	220.374	40.7526	45.0667	70.2799	39.8576	43.9704	24.7351	34.3699	33.7799	28.6196	31.9973	18.8886	31.672	197.192	23.7022
ARC1789	1976	plasmid.unclassified	APH(6)-Id,APH(3'')-Ib	ICEberg|12,ICEberg|987	tnpA			141.595	70.9945	82.9386	83.381	84.0712	56.6273	52.1993	42.7864	31.7569	36.0092	53.1225	35.6093	22.5726	52.8971	59.1026	130.009	112.938	151.625	159.272	36.9176	171.171	44.8067	268.02	298.43	410.564	240.251	178.054	258.652	41.6807	60.4987	85.1167	30.9432	51.5739	26.7396	34.4654	26.9532	26.6418	26.4427	19.3775	25.8877	214.429	17.1929
ARC3032	1227	chromosome.unclassified	AAC(6')-Ie-APH(2'')-Ia		tnpA	Bacteria	Bacteria;Firmicutes;Bacilli	1541.91	1026.55	931.485	1185.5	967.205	1358.9	1227.33	1589.95	1237.46	1677.58	1220.02	1109.46	2228.68	1149.62	1134.51	2237.36	864.939	896.134	1416.46	622.511	487.893	601.643	332.209	214.167	241.468	430.676	214.697	395.988	214.225	211.292	254.798	164.03	128.822	109.194	175.465	206.18	144.037	209.984	180.736	178.673	682.799	124.596
ARC1090	1056	plasmid.Proteobacteria	APH(3')-Ia	ICEberg|43,ICEberg|440	tnpA		Bacteria	264.954	131.433	148.448	109.96	95.6229	81.5089	50.0589	41.8236	37.14	66.4183	43.2189	39.9796	42.2381	61.2744	95.3392	108.001	83.3587	62.8941	97.1263	88.044	49.6036	57.7836	49.307	50.362	42.1456	77.3	75.3413	82.7882	61.3991	106.386	121.796	45.8385	72.8717	32.1656	62.4116	42.0294	55.1937	47.7738	49.8567	41.5212	432.508	64.343
ARC1904	2181	plasmid.Proteobacteria	APH(6)-Id	ICEberg|1028,ICEberg|60,ICEberg|60	tnpA,IS10R		Bacteria;Proteobacteria;Gammaproteobacteria;Enterobacterales	6.66421	4.7899	4.57392	1.43893	1.49351	3.38273	0.591161	0.578578	0.513786	0.466065	0	0	0.371834	2.73858	1.84646	128.881	18.7592	10.1507	13.5282	0.655835	19.8999	1.64575	16.3704	13.6265	30.9007	22.6533	10.5383	23.8965	4.01734	5.94349	7.258	0	1.9072	0	0	0	1.72412	4.95668	0.731506	0.837659	4.41532	3.89421
ARC249	1327	chromosome.unclassified	sul2		tnpA,istB			164.295	46.1102	134.241	44.9343	66.2761	64.8632	24.2902	27.5769	19.422	36.7682	58.4677	33.2289	26.8898	33.7575	37.4287	18.2307	14.9488	28.9177	88.9378	33.415	39.4736	31.557	57.1747	20.0385	16.2902	110.077	93.2635	154.567	97.7203	72.7208	73.0648	55.6759	50.1534	45.5053	39.7327	16.7231	21.2526	16.2932	0	13.7674	32.1374	12.8007
ARC1214	3270	unclassified.Proteobacteria	sul2	ICEberg|1019,ICEberg|12	tnpA,tniB	Bacteria	Bacteria	151.865	72.566	86.7264	100.771	59.1037	54.9005	63.0861	60.1997	37.0095	42.276	41.8708	39.0194	41.1686	24.0496	36.1251	46.5031	28.8152	45.5864	86.7924	24.0583	36.6144	34.3936	25.4768	38.7458	23.332	27.5906	28.6558	23.6504	36.9765	24.2253	19.3636	26.4894	17.1726	7.50203	22.1704	8.14367	5.74969	10.4689	2.43947	5.58696	5.0484	7.792
ARC5609	2114	plasmid.unclassified	AAC(3)-IId	ICEberg|440	tnpA,tnpA		Bacteria	10.8861	3.52979	8.08951	7.42267	3.08169	3.48994	1.21979	1.79075	0.530069	0.961673	1.07945	0.887595	0.767238	0	0.634993	19.6179	3.51886	4.88713	6.64619	1.35324	3.53976	1.13194	4.22232	2.95967	4.21057	7.113	0.836333	7.95287	5.80253	3.40659	1.87201	0	0	0.892644	0	0	1.77876	1.70459	0	1.72841	6.50751	0
ARC2801	4368	plasmid.Proteobacteria	tet(A)	ICEberg|1027,ICEberg|16,ICEberg|16	tnpA,tnpA			19.6879	11.275	12.3979	12.2141	9.44591	5.63013	4.42762	4.04448	4.61772	3.95611	4.96305	2.14786	2.59927	7.97654	10.1416	9.75831	9.65056	9.79888	11.5797	9.82401	7.88051	10.9566	7.15223	5.37151	4.65785	5.40966	4.4524	10.0074	9.22719	15.1681	11.7781	5.83254	10.9513	7.7763	6.53836	4.57242	6.45655	3.7124	3.65251	2.92778	34.0143	3.11109
ARC2420	3094	plasmid.Proteobacteria	tet(C)	ICEberg|1020,ICEberg|1020,ICEberg|1020,ICEberg|440	tnpA,tnpA			29.3605	28.9411	29.9391	23.8365	3.50932	8.34584	5.00061	2.44708	0.724348	0.657071	2.21263	1.81937	0.786332	2.2522	0.433864	2.23402	7.21288	8.10942	3.63285	24.0399	17.4137	17.4016	7.21233	3.03332	0.821973	6.24859	1.71429	10.8677	3.39825	1.39655	1.9186	0.823418	0	0.609906	0.710048	3.58622	0	0.582338	1.0313	0.590477	0	0
ARC5254	4001	plasmid.Proteobacteria	tet(C)	ICEberg|1020,ICEberg|1020,ICEberg|1020,ICEberg|1020,ICEberg|440	tnpA,tnpA			42.9876	45.1337	48.7976	56.8675	12.212	13.8298	8.05625	2.83852	0.840215	1.77841	3.42208	2.34488	0.405384	2.48806	2.68408	2.01551	10.8457	13.6488	5.96978	24.3103	18.3289	17.0453	8.1801	4.30043	3.496	4.29518	8.39594	10.9253	3.50385	6.11977	4.45099	0	6.75765	1.88658	4.39268	1.1093	0	1.8013	0.398754	2.2831	3.09452	1.27367
ARC666	1095	plasmid.Proteobacteria	OXA-164		tnpA,tnpA	Bacteria	Bacteria;Proteobacteria;Gammaproteobacteria	5.53068	0	2.60293	1.43302	0.991582	0	1.17746	0	0	0	1.04199	0	0	3.63643	4.90365	53.6552	105.299	149.613	120.612	3.91884	165.379	3.27797	309.76	341.406	558.571	170.673	198.598	265.62	9.60199	11.8381	10.8423	6.97987	9.49679	5.17	44.1384	10.1331	3.43406	41.1359	11.656	30.0318	6.28168	18.6154
ARC1001	3882	plasmid.Proteobacteria	tet(A)	ICEberg|1027,ICEberg|16,ICEberg|16	tnpA,tnpA		Bacteria	23.4007	10.3799	15.4184	13.339	10.3488	4.75124	2.65703	3.57565	4.61851	3.40401	5.58439	2.17509	2.92468	15.386	13.486	11.8703	9.90062	10.6454	15.5629	15.107	10.0237	9.24621	11.8798	10.0733	3.60317	15.494	5.00981	13.4256	13.0908	13.3568	15.2914	11.1567	15.5369	9.72204	2.82958	8.00312	5.81189	6.49782	4.10978	3.76493	40.3989	8.31387
ARC3082	5073	plasmid.Proteobacteria	tet(A)	ICEberg|1027,ICEberg|16,ICEberg|16	tnpA,tnpA		Bacteria	44.409	18.5336	29.2156	23.5079	21.4032	6.5444	7.62462	5.96986	3.31332	3.20596	9.44631	5.17825	3.35706	2.74721	4.76301	3.17921	5.37668	4.65496	3.87741	1.97371	5.9003	3.06603	3.22576	0.61667	1.50395	2.54066	2.78811	4.63972	11.7446	9.93706	6.63081	9.54177	11.4793	5.57968	9.52722	2.18722	2.59433	2.84132	0.628983	5.04181	4.88121	0.669685
ARC5758	4521	plasmid.Proteobacteria	tet(A)	ICEberg|1027,ICEberg|35	tnpA,tnpA		Bacteria	53.314	17.8255	38.1414	26.3781	17.7721	8.15939	9.6963	8.65257	4.21359	4.49674	8.07594	4.56539	4.66384	3.30283	8.31376	6.37032	2.46811	5.87624	4.97237	4.42939	3.31036	3.70503	5.92301	1.72991	3.37516	3.32601	1.95533	2.97498	12.4034	14.0176	5.68973	10.1433	17.0211	7.51313	9.7186	0.981708	1.66348	2.78971	3.5289	3.6369	6.39006	3.0058
ARC468	2249	chromosome.unclassified	sul3		tnpA,tnpA	Bacteria		7.00127	23.2254	26.6137	14.6519	15.4491	24.0566	5.15958	36.4705	28.4003	17.175	30.947	26.2809	4.3271	88.9684	85.9502	57.3699	32.5251	60.3753	71.2186	54.0604	29.9455	42.0277	41.6731	42.4256	21.4853	91.6941	95.1219	94.9387	9.35009	4.48294	2.63946	13.5935	10.1724	0	5.86098	4.93364	1.67199	3.20454	1.41878	0.812332	0	3.77647
ARC3536	2171	unclassified.unclassified	sul3		tnpA,tnpA	Bacteria		11.1582	15.8107	26.9135	13.01	11.503	10.7613	8.31438	39.5245	33.0337	5.61855	28.9055	22.0394	4.48257	85.7454	77.2902	53.5941	39.9756	38.7504	54.3623	54.0262	27.5746	55.111	41.7998	34.5835	25.1858	103.894	72.4794	94.4776	9.68602	3.31715	1.82286	7.04096	7.66392	0	3.03578	3.06654	0.866029	4.14959	0.734876	0.841518	0	0.78243
ARC5653	4354	plasmid.Firmicutes	ErmB	ICEberg|362,ICEberg|362,ICEberg|363	tnpA,tnpA	Bacteria		17.5257	15.4244	6.21887	10.4514	9.47628	15.5326	17.4713	20.5773	14.6698	9.10497	20.9643	21.5477	14.1557	10.9744	19.4234	16.1398	11.3901	11.1863	15.1666	9.19856	8.93705	6.86989	8.54194	8.62205	5.84103	12.8276	5.27885	8.10886	4.82966	2.97721	9.08917	3.51078	1.43303	2.60043	6.05482	7.13553	2.59093	2.89671	3.66425	3.77639	11.6905	3.12109
ARC1259	2789	unclassified.Firmicutes	poxtA		tnpA,tnpA	Bacteria;Firmicutes;Bacilli	Bacteria;Firmicutes;Bacilli	6.94855	2.6755	3.57681	3.37573	1.55724	1.76353	0.924577	2.26224	0.803561	1.09339	2.4546	2.35472	3.19852	1.07078	0.481311	0.826109	0.444537	1.58757	1.00753	1.53859	0.536612	0	0.533404	1.68252	0	0	0.633922	0.60281	7.53975	6.71351	18.4462	5.48079	5.96572	9.47246	5.51389	3.9784	4.71891	8.39827	4.57631	9.82575	41.9267	7.30866
ARC1040	2789	unclassified.Firmicutes	poxtA		tnpA,tnpA	Bacteria;Firmicutes;Bacilli	Bacteria;Firmicutes;Bacilli	8.68569	2.1404	1.02195	0	1.55724	2.20441	1.38687	1.80979	0.401781	1.82232	0.8182	0.672777	2.3262	0.713856	0.962621	0.826109	0	1.05838	0	0.512863	1.07322	1.28698	0.533404	0.56084	1.36779	0.770214	0	0	7.53975	12.3942	20.5746	7.30772	2.23714	6.76604	4.72619	7.16111	4.04478	4.52215	2.28815	5.89545	51.7918	9.13583
ARC5395	3061	plasmid.unclassified	optrA		tnpA,tnpA		Bacteria;Proteobacteria;Gammaproteobacteria	33.634	61.919	32.1242	58.4395	19.864	28.1194	29.0635	32.155	23.0629	50.4757	27.5833	24.8263	47.9535	25.3665	29.3823	28.2263	35.2381	27.4835	28.4581	19.1589	9.77858	12.8988	19.4402	16.3521	13.2933	25.9656	15.0174	21.9698	21.1818	29.1731	18.7464	12.4844	1.3589	7.39777	10.7655	10.8746	6.75649	10.5951	5.73328	5.37158	16.6287	5.54935
ARC3435	2548	chromosome.unclassified	APH(3')-Ia	ICEberg|43,ICEberg|440	tnpA,tnpA	Bacteria;Actinobacteria;Actinobacteria;Corynebacteriales;Corynebacteriaceae;Corynebacterium;		36.6028	18.7428	24.6093	11.7009	14.9146	14.9601	12.1443	15.3525	7.91609	6.78191	7.6125	9.94155	9.23004	13.2834	14.7514	17.1807	14.1109	10.4264	18.1967	17.4025	7.04841	10.3305	21.0188	14.7333	5.98866	13.489	18.7348	12.5367	6.87741	5.65269	10.872	3.99946	3.26499	0	4.31101	4.35469	8.8547	6.36412	3.13072	2.15102	34.5542	4.66664
ARC397	1409	plasmid.Proteobacteria	APH(3')-Ia	ICEberg|43,ICEberg|440	tnpA,tnpA			44.7008	16.947	16.1828	20.0459	15.4121	11.345	9.15062	5.37351	3.97646	12.2642	5.66846	7.32439	6.33121	16.2497	17.1489	19.6226	7.91932	7.33244	17.949	11.1669	7.43526	16.134	13.7258	7.77096	9.92726	15.2457	16.3124	9.5457	26.1175	26.5777	29.4911	37.9707	11.8086	10.7143	18.7102	7.87491	5.33754	5.11498	4.52921	16.856	48.8179	8.43903
ARC309	6537	plasmid.unclassified	dfrG	ICEberg|812,ICEberg|862,ICEberg|862	tnpA,tnpA	Bacteria	Bacteria;Firmicutes;Bacilli;Lactobacillales	13.7112	4.79429	3.48809	4.08071	3.82025	3.95013	2.36682	1.54429	1.71419	2.33247	2.79267	2.58335	1.4887	2.89337	6.98191	5.63933	2.65525	2.93512	1.93438	2.18812	3.20523	3.66058	1.82061	1.91425	2.33427	1.97166	2.16369	1.54313	10.1866	7.93193	28.4533	7.40484	8.90842	14.4336	11.4264	25.1212	20.7084	17.0887	21.2332	19.8428	211.078	46.2537
ARC4428	1277	plasmid.Proteobacteria	APH(3')-Ia	ICEberg|43,ICEberg|440	tnpA,tnpA			178.316	77.1324	84.8142	62.6678	76.5234	39.4788	45.4342	33.5974	30.7125	32.6359	30.3785	23.5098	34.2932	39.7565	59.9181	46.9103	30.0973	31.2057	39.6086	32.4831	28.1274	28.1079	29.1242	33.072	26.8856	60.558	42.9196	53.9787	39.7952	49.6268	77.4751	15.9602	48.8598	28.0767	18.9239	31.2801	41.2249	29.6295	48.7245	30.0436	304.871	30.5944
ARC4777	1042	plasmid.Proteobacteria	APH(3')-Ia	ICEberg|43,ICEberg|440	tnpA,tnpA			51.1456	12.8902	24.6179	12.0472	18.7563	3.54017	7.42412	6.05508	2.1508	6.82862	12.0449	6.3026	12.4525	11.4642	23.1888	24.3226	9.51872	15.5807	18.8772	16.4727	10.054	10.3341	17.1324	13.5102	13.4237	22.677	10.1805	30.656	3.36346	19.3515	22.7875	0	1.99597	5.43296	2.10834	0	9.02182	10.3748	12.2489	12.2731	91.0964	8.15094
ARC2543	3359	plasmid.Proteobacteria	tet(33)		tnpA,tnpA	Bacteria;Actinobacteria;Actinobacteria;Corynebacteriales;Corynebacteriaceae;Corynebacterium;	Bacteria;Actinobacteria;Actinomycetia	196.882	71.5319	64.0638	61.6636	41.3754	34.0443	29.5558	25.17	16.0129	17.5517	18.0029	20.11	22.9361	18.967	18.7829	24.0073	12.1804	20.212	14.6398	15.7559	18.7132	15.6726	12.4009	10.2447	7.57125	19.1854	9.4743	10.5109	15.1291	15.4364	37.701	13.6522	24.7669	20.2244	14.3887	38.9788	41.4203	28.429	24.6983	36.9847	283.411	43.4904
ARC370	2840	unclassified.unclassified	cfrC		tnpA,tnpA		Bacteria	162.065	600.636	581.582	554.728	266.093	297.014	212.012	326.578	170.847	186.833	237.034	159.228	133.068	202.95	266.112	189.027	221.333	207.356	209.267	244.272	190.238	167.252	232.055	164.129	132.532	301.04	232.207	185.883	156.108	130.845	97.5422	121.103	41.7424	45.8473	54.1487	49.2276	34.4252	60.9043	65.7266	159.535	77.0192	103.474
ARC4506	1259	plasmid.Proteobacteria	APH(3')-Ia	ICEberg|43,ICEberg|440	tnpA,tnpA			43.2922	20.1515	15.847	22.4343	16.3859	7.81332	7.16859	10.0229	4.45022	6.45902	5.43755	9.6874	7.08553	15.023	19.192	19.2154	15.7562	10.5506	21.2034	19.314	4.75492	10.4536	12.9979	17.3936	13.13	18.7684	15.4473	18.6953	11.135	12.5841	39.2914	8.09421	6.60778	1.49885	8.72474	8.81315	11.9469	5.72439	13.9393	15.9621	75.3951	6.74605
ARC2520	3830	plasmid.Firmicutes	AAC(6')-Ie-APH(2'')-Ia		tnpA,tnpA			153.379	156.643	78.1388	123.32	72.5745	98.8833	100.991	95.547	64.9519	88.9096	53.921	55.1155	105.024	45.2251	51.522	80.9113	40.4639	42.7745	46.2221	18.6733	24.2271	24.0542	16.7022	18.3781	18.5925	28.6043	11.0789	12.73	43.9235	57.537	67.6792	29.9333	20.092	18.7227	42.4464	37.6618	27.4904	49.3953	40.8226	37.2065	119.25	42.5773
ARC3020	2937	plasmid.Actinobacteria	tet(Z)		tnpA,tnpA		Bacteria;Actinobacteria;Actinomycetia;Corynebacteriales;Corynebacteriaceae;Corynebacterium;Corynebacterium glutamicum	96.5017	44.2078	42.2145	20.8365	58.4112	39.3546	25.9006	29.6458	22.8921	26.9956	28.7479	19.8051	23.7465	23.387	26.0522	36.0861	32.9266	27.1363	21.5272	20.4548	22.9307	24.0351	29.3784	24.4986	26.4103	34.3759	21.0692	33.7736	17.8995	24.0296	49.8552	7.80691	31.8662	19.2753	7.48005	15.1117	24.9662	12.2693	11.4075	8.70857	126.936	9.25383
ARC5592	2977	plasmid.Actinobacteria	tet(Z)		tnpA,tnpA		Bacteria;Actinobacteria;Actinomycetia;Corynebacteriales;Corynebacteriaceae;Corynebacterium;Corynebacterium glutamicum	92.7639	37.5981	44.9982	27.4088	56.5322	40.891	24.6864	30.5191	29.3598	27.3158	29.1281	25.2116	26.1516	23.4071	28.8586	35.2142	24.5714	22.8055	25.9574	21.1409	23.6281	21.3008	28.9837	30.4745	22.6383	33.914	19.5984	33.3198	17.0704	15.9658	51.844	13.6925	30.7394	22.8195	8.85545	9.69061	25.2623	10.2888	13.3978	7.3642	135.397	12.553
ARC4347	4825	plasmid.Proteobacteria	APH(6)-Id,APH(3'')-Ib,APH(3')-Ia	ICEberg|12,ICEberg|16,ICEberg|43,ICEberg|440	tnpA,tnpA		Bacteria	86.8564	42.684	49.6201	40.9768	46.5817	35.4233	27.7906	25.6299	24.3854	25.2805	28.3767	19.0554	19.1608	23.3137	32.5509	59.2121	47.5369	65.7661	71.0511	18.9729	81.577	24.7971	115.005	119.948	169.194	85.0346	83.1789	105.578	25.0597	28.6569	45.9307	21.6485	36.6389	20.3371	26.8635	20.2368	21.8214	20.5381	14.8795	18.932	125.736	16.1944
ARC754	2977	plasmid.Actinobacteria	tet(Z)		tnpA,tnpA		Bacteria;Actinobacteria;Actinomycetia;Corynebacteriales;Corynebacteriaceae;Corynebacterium;Corynebacterium glutamicum	92.7639	35.0916	34.9454	24.2462	57.2616	42.9562	33.7814	34.334	28.607	31.4131	26.8285	27.1025	28.6033	24.4103	30.6623	39.4709	32.9007	23.3013	21.7099	24.0238	23.1253	23.3103	30.9826	24.1695	29.4726	28.1414	20.1922	26.5429	17.659	19.8363	52.5087	18.8271	35.6297	18.3824	11.0693	13.4178	27.7886	7.26269	15.0056	12.8873	122.92	11.4119
ARC4204	4085	unclassified.Firmicutes	AAC(6')-Ie-APH(2'')-Ia		tnpA,tnpA			140.84	113.619	70.1213	86.8123	68.5757	92.4097	87.1121	101.939	60.3487	86.8432	49.4378	58.565	100.652	57.7545	71.3086	89.961	59.1833	54.1951	57.0945	33.6147	42.1323	34.854	29.1342	26.0378	23.9688	32.0773	11.2529	30.4557	46.3293	55.0031	55.7043	36.796	21.8926	29.1026	44.0991	31.5081	23.0128	35.7263	38.2743	29.5172	110.796	30.7712
ARC3182	4191	plasmid.Proteobacteria	APH(6)-Id,APH(3'')-Ib,APH(3')-Ia	ICEberg|12,ICEberg|16,ICEberg|43,ICEberg|43,ICEberg|440	tnpA,tnpA			93.9266	44.868	61.887	38.9386	59.3281	34.6207	40.9162	26.4962	22.4595	22.5563	30.7637	23.9528	22.2528	28.5032	35.5533	65.6956	58.8697	72.8977	85.1518	30.3754	93.9176	27.1209	139.502	147.05	186.901	105.587	101.246	128.771	30.105	39.8653	56.1839	22.4918	39.204	24.7644	23.5887	20.6506	24.2252	27.0843	15.2271	20.0523	167.735	21.0761
ARC4752	3145	plasmid.Proteobacteria	APH(6)-Id,APH(3'')-Ib	ICEberg|12,ICEberg|16,ICEberg|440	tnpA,tnpA			122.855	58.3671	71.595	58.8744	69.7386	56.6916	45.0955	35.3085	33.136	30.3815	43.1722	29.2345	27.5911	36.4004	41.8292	88.6442	76.4781	87.7571	107.665	26.3789	118.492	31.1955	187.791	188.995	239.763	146.851	131.547	171.064	45.6896	44.4228	63.5453	24.3019	45.6299	25.2007	23.7502	31.0469	32.2824	36.0924	19.7842	24.9788	192.903	27.0056
ARC390	4180	plasmid.Proteobacteria	APH(6)-Id,APH(3'')-Ib	ICEberg|16,ICEberg|44	tnpA,tnpA			248.329	135.672	137.737	152.41	140.009	115.902	70.0182	76.075	71.3088	61.2811	68.5134	59.4784	51.8012	58.8234	79.3222	100.318	85.1259	106.28	103.863	36.9571	116.005	44.0801	154.461	165.399	214.467	157.769	146.77	179.788	84.6836	104.06	119.291	88.9851	89.5607	65.9113	48.3526	67.4239	60.7225	40.5179	28.2442	42.8324	195.163	38.6058
ARC5014	4688	unclassified.unclassified	qacL,sul3,mefB		tnpA,tnpA,qacEdelta			23.7697	28.3326	36.4787	29.7898	22.0028	20.9833	25.3024	42.5292	30.3566	22.5501	25.7986	23.4147	14.531	68.5874	77.0262	37.1061	47.6038	44.7056	81.8188	74.4479	43.0978	75.2892	51.0908	32.6984	28.4806	101.724	72.0328	91.4496	18.6899	7.98804	5.48705	15.7598	11.5347	1.61011	9.3724	3.78695	4.01056	12.2987	3.06287	3.89704	1.76069	4.34809
ARC4937	2092	plasmid.Proteobacteria	sul2,TEM-1	ICEberg|12,ICEberg|60,ICEberg|60	tnpA,tnpA,tnpA		Bacteria	4.05284	0.713382	0.681215	3.00029	1.55705	0	0	0	0	0	0	0	0	0	0	0	0.592645	0	0	0	0	0	0	0	0.607835	0	0	0	0	2.75393	0	0	0	0.902031	0	0	0	0	0	0	0	0
ARC1210	2770	plasmid.Proteobacteria	TEM-1	ICEberg|60,ICEberg|60	tnpA,tnpA,tnpA			4.37263	1.07754	1.02895	3.96537	1.17594	0	0.46546	0.911104	1.61815	0.366963	0	0	0	0	0	0	0.895172	0	0	3.61467	1.08059	0	0	0	0.459058	0	0	0	1.26524	1.03993	0	0	0	2.04374	0	0	0	0	0	0.659543	0	1.22647
ARC2242	3986	plasmid.Proteobacteria	tet(A)	ICEberg|1027,ICEberg|16,ICEberg|16,ICEberg|35	tnpA,tnpA,tnpA			24.9172	11.6067	21.8091	16.1403	10.896	4.31879	5.82233	4.43209	3.37351	2.29513	6.29743	2.82445	2.238	1.99794	6.73545	2.89014	2.48834	1.4811	1.76243	2.51195	0.750934	3.30182	2.61255	1.9621	0.957043	2.15567	0.887109	2.9525	7.4737	9.03353	2.48208	5.75235	12.0008	2.3671	4.96036	0.556736	0.943376	2.71212	0.400255	2.29169	3.10617	0.426155
ARC5021	5629	plasmid.Proteobacteria	tet(A)	ICEberg|1027,ICEberg|16,ICEberg|16	tnpA,tnpA,tnpA		Bacteria	40.2377	12.7261	25.5703	17.2832	18.1317	8.30087	7.3296	8.51864	4.37954	2.70871	7.90517	4.66677	3.88989	3.3601	6.91577	4.91174	3.52407	4.45737	3.74402	3.55752	2.92463	3.6134	3.7	1.3894	2.4849	1.90809	3.45498	2.98674	11.8298	9.72315	7.03042	9.95708	12.9318	4.02284	6.63477	1.97118	1.67006	2.56067	2.26742	4.54381	3.91029	1.20707
ARC5696	3713	plasmid.Proteobacteria	tet(H)	ICEberg|987,ICEberg|987,ICEberg|987	tnpA,tnpA,tnpA	Bacteria	Bacteria;Proteobacteria;Gammaproteobacteria;Moraxellales;Moraxellaceae;Psychrobacter;Psychrobacter maritimus	36.2094	10.8523	9.21154	29.5827	7.31068	5.96099	5.90317	0.339854	0	0	10.448	3.79015	1.09207	2.94915	15.546	137.137	127.22	205.11	192.985	6.16375	268.85	8.05588	328.945	401.051	538.363	216.375	219.513	292.96	2.35977	1.93954	3.19749	4.80301	1.12028	0	16.5669	6.57437	8.60827	52.8928	12.8905	20.1735	4.44607	37.0566
ARC146	3857	unclassified.unclassified	cfrA	ICEberg|65	tnpA,tnpA,tnpA	Bacteria	Bacteria	326.907	175.28	218.365	192.432	121.612	130.709	147.418	120.07	89.1921	171.04	97.6208	93.4052	210.68	118.724	127.381	223.114	99.9694	135.461	162.831	83.8125	70.2325	81.2737	57.47	42.9877	31.32	73.5164	56.8403	54.4866	20.8993	18.2979	13.3385	33.0264	15.6376	18.5916	19.9355	9.78106	10.2367	12.6127	10.341	6.15767	18.9037	6.16572
ARC5625	1709	plasmid.Proteobacteria	APH(3')-Ia	ICEberg|43,ICEberg|440,ICEberg|440	tnpA,tnpA,tnpA		Bacteria	37.5627	16.5919	11.6743	24.7906	14.6126	4.31698	6.78988	8.86047	4.5898	5.35307	7.34393	4.39175	7.59247	15.1447	26.7061	22.2448	15.2347	13.8178	23.0194	14.2284	9.63296	18.9025	16.5393	12.8137	16.3692	12.5695	15.5179	22.6264	21.5328	17.6983	33.5768	11.9258	7.30181	3.31255	5.14193	7.79105	18.7025	11.597	7.4683	7.48306	75.6669	10.9334
ARC1372	1163	plasmid.Proteobacteria	APH(3')-Ia	ICEberg|43,ICEberg|440	tnpA,tnpA,tnpA			52.0731	20.5317	20.8312	22.9369	16.8049	15.8593	4.43447	11.9352	8.67162	8.74023	6.86746	8.06696	10.4596	11.1274	19.622	19.811	17.0568	7.61435	22.9537	15.9887	10.2948	16.4603	10.2333	9.41469	6.56023	22.1647	18.2426	11.5648	10.5473	12.3844	18.7153	10.9529	7.15322	9.73542	9.44492	11.4488	9.69982	7.74614	17.8335	12.567	127.751	16.0664
ARC2001	5873	plasmid.Proteobacteria	AAC(3)-IV,APH(4)-Ia,APH(3')-Ia	ICEberg|43,ICEberg|440	tnpA,tnpA,tnpA		Bacteria	108.892	56.1586	60.178	41.413	55.648	37.8957	24.8073	25.7833	17.172	25.7887	30.5012	24.2814	24.0267	35.934	51.4276	52.1768	44.3318	40.4601	49.7601	36.7762	37.2051	33.4104	48.3814	34.3572	35.5084	55.9617	43.9519	44.9437	34.0149	44.8793	61.6558	18.2192	37.1835	26.026	22.818	25.6942	31.053	22.7021	17.9291	18.9755	223.464	28.9231
ARC2358	6477	plasmid.Proteobacteria	AAC(3)-IV,APH(4)-Ia	ICEberg|440	tnpA,tnpA,tnpA		Bacteria	133.894	62.4423	74.3685	56.4478	73.2572	55.0548	39.8123	36.0426	25.259	32.8001	36.9933	31.5771	34.0565	39.8066	49.1189	52.8249	39.6235	38.7379	50.9767	37.7635	45.982	35.4671	46.1665	40.3302	32.9825	53.0647	41.2181	54.2502	33.819	46.0311	77.5966	27.927	55.5512	31.4654	20.0118	27.7522	29.8989	27.5395	20.1983	22.5652	261.884	30.9466
ARC1494	4972	plasmid.Proteobacteria	AAC(3)-IV,APH(4)-Ia	ICEberg|440	tnpA,tnpA,tnpA		Bacteria	116.932	46.8249	68.7901	43.2369	64.6403	46.2468	30.3401	28.9329	25.242	36.1863	36.258	30.3798	29.5225	34.0367	48.8677	48.8885	45.134	43.9331	47.1915	36.5361	37.024	37.0585	39.4955	32.0891	28.1326	52.2774	35.9149	50.383	27.1384	35.3414	76.0125	27.1572	41.8302	25.0493	20.3252	25.8871	33.277	18.8438	16.3649	21.3118	263.406	34.1644
ARC705	6520	plasmid.Proteobacteria	AAC(3)-IV,APH(4)-Ia	ICEberg|440	tnpA,tnpA,tnpA		Bacteria	129.667	68.2107	71.2551	52.2248	80.9341	52.24	30.4533	41.611	25.4362	33.2074	41.2993	27.9154	33.7075	41.8343	50.8538	50.0028	44.8767	40.5197	51.718	46.0704	38.1039	40.5549	47.6874	45.1022	33.35	58.9746	45.5561	60.3389	34.4022	49.9247	80.4232	25.3984	40.5114	32.705	19.8798	27.9096	44.12	24.3181	24.959	25.4986	289.274	26.3135
ARC310	5812	plasmid.Proteobacteria	AAC(3)-IV,APH(4)-Ia	ICEberg|440	tnpA,tnpA,tnpA		Bacteria	125.874	57.0048	72.334	52.647	67.6279	48.8717	34.3849	35.8242	25.6427	37.2526	42.2076	26.7961	29.9998	40.9356	49.1958	48.9584	38.1842	34.2823	52.4581	50.452	39.3981	36.4373	52.7286	41.7152	35.4435	55.4403	48.3678	54.3828	36.1809	59.7236	83.0705	25.8623	46.1621	38.6371	24.5695	30.1639	39.1428	29.7605	19.2153	24.8327	269.125	27.7654
ARC4236	5837	plasmid.Proteobacteria	AAC(3)-IV,APH(4)-Ia	ICEberg|440	tnpA,tnpA,tnpA		Bacteria	137.162	67.2434	79.5928	62.637	77.9412	60.8807	36.4465	41.5078	32.636	39.5311	37.5309	33.7535	29.4545	39.0549	59.1041	57.63	45.0301	50.0653	61.8616	48.5205	44.8701	39.3559	47.9152	40.4646	38.5595	68.4515	41.194	70.2796	33.6242	51.5717	85.4267	21.3868	48.8149	39.1182	28.6044	33.8366	52.5037	25.3116	21.8662	26.2913	307.332	40.7421
ARC1086	7162	plasmid.Proteobacteria	AAC(3)-IId	ICEberg|12,ICEberg|440	tnpA,tnpA,tnpA,IS91,tnpAcp2	Bacteria	Bacteria;Proteobacteria;Gammaproteobacteria	34.6691	23.5466	17.1124	19.2803	10.7638	14.0783	14.4018	5.8143	3.9115	6.67062	2.38965	6.28777	3.17051	4.86478	10.3087	18.1761	4.84708	8.65518	9.61258	12.1828	9.19449	6.1811	7.89322	7.42561	9.23244	4.79894	3.45604	6.33809	10.7657	9.65298	5.24931	12.0944	8.7118	5.00613	5.52136	7.43641	4.98783	8.05028	1.11381	3.57122	9.98824	3.79482
ARC5353	3977	plasmid.Proteobacteria	tet(A)	ICEberg|1027,ICEberg|16,ICEberg|16	tnpA,tnpA,tnpA,tnpA		Bacteria	25.5827	11.2577	11.4668	14.5986	9.00951	4.32856	3.56614	2.53835	3.09938	2.55592	2.00826	2.83084	1.42741	1.75215	4.72549	2.31734	4.0527	4.08224	2.82626	4.31594	3.76317	3.30929	2.61847	1.17992	1.27895	4.86124	1.77823	2.1137	7.49061	11.2269	4.47785	7.04657	7.32139	3.32143	3.31439	2.78998	0.472755	4.53043	1.20348	0	2.07547	1.28136
ARC2426	1256	plasmid.Proteobacteria	APH(3')-Ia	ICEberg|43,ICEberg|440,ICEberg|440	tnpA,tnpA,tnpA,tnpA			34.7165	29.7053	17.0195	18.7399	15.5606	12.727	5.13265	4.01872	4.46085	7.28375	2.72527	7.46965	7.74813	12.6812	14.9628	14.6753	7.8969	16.4513	20.1354	9.11067	19.0651	5.71557	8.29112	4.98148	7.0869	20.5235	11.2612	12.0471	11.1615	9.17392	18.9049	6.08516	9.93534	3.00486	8.74558	8.8342	1.49693	12.9107	6.35118	13.0911	82.147	13.5243
ARC453	5134	plasmid.Proteobacteria	AAC(3)-IV,APH(4)-Ia	ICEberg|440	tnpA,tnpA,tnpA,tnpA		Bacteria	100.502	45.0567	57.7369	39.4275	74.2325	44.548	30.3872	35.6394	23.7907	31.0847	36.8918	27.9592	31.1183	34.5139	47.5871	50.2629	42.5024	32.1976	44.8814	37.8907	37.8963	38.6857	45.4934	31.9905	31.4554	47.6989	38.5697	51.7405	27.306	44.3257	73.2286	27.2927	43.346	31.2425	17.1164	27.6637	36.6215	22.8114	17.713	19.9276	247.592	25.8074
ARC2533	7284	plasmid.Proteobacteria	APH(6)-Id,AAC(3)-IV,APH(3'')-Ib,APH(4)-Ia	ICEberg|16,ICEberg|44,ICEberg|440	tnpA,tnpA,tnpA,tnpA		Bacteria;Proteobacteria;Gammaproteobacteria;Enterobacterales;Enterobacteriaceae;Escherichia;Escherichia coli	129.203	59.622	71.216	49.3322	66.9297	45.2414	39.4727	36.3804	26.3065	35.4459	40.257	29.8819	28.7247	38.813	50.8643	67.3745	50.5525	67.6765	81.5922	39.0781	71.502	33.3445	100.689	116.39	124.994	91.7171	81.5556	105.02	38.7329	49.2362	80.409	26.5818	50.8243	34.1969	19.6043	35.036	34.0719	28.9408	20.8079	19.8144	234.947	26.8184
ARC5161	5129	plasmid.Proteobacteria	AAC(3)-IV,APH(4)-Ia	ICEberg|440	tnpA,tnpA,tnpA,tnpA		Bacteria	105.323	48.0104	61.4053	45.5846	71.7645	47.2286	30.6682	28.0472	21.4107	32.3041	34.7032	25.6086	28.1444	32.6066	48.4187	47.6167	36.0172	38.5597	43.0076	34.3022	39.1004	36.6239	40.0268	29.277	30.4944	55.703	37.5732	43.9239	26.3077	49.4236	81.0157	29.8029	44.6047	33.4805	20.1314	31.5847	38.8566	19.6721	23.6404	24.5776	266.877	29.1444
ARC2616	8818	plasmid.Proteobacteria	APH(6)-Id,AAC(3)-IV,APH(3'')-Ib,APH(4)-Ia	ICEberg|16,ICEberg|44,ICEberg|440	tnpA,tnpA,tnpA,tnpA		Bacteria	139.006	65.159	74.8268	61.5703	80.898	59.4033	42.9872	38.7808	27.1945	35.2739	41.4055	31.4928	34.3959	44.5919	56.7823	69.1101	62.9889	65.2763	77.4362	51.2586	66.5312	38.1272	95.1511	100.932	112.768	91.109	78.596	103.528	41.3349	52.1045	86.6164	32.3585	54.2474	33.3839	25.1628	34.9809	40.298	30.4447	25.5107	30.8702	271.612	31.3995
ARC2673	8829	plasmid.Proteobacteria	APH(6)-Id,AAC(3)-IV,APH(3'')-Ib,APH(4)-Ia	ICEberg|16,ICEberg|44,ICEberg|440	tnpA,tnpA,tnpA,tnpA		Bacteria	134.717	65.7539	76.9933	57.4058	78.5836	54.037	37.6764	40.8764	31.7297	34.1938	40.9662	29.9659	33.7101	42.5069	46.2207	72.286	60.6636	63.189	74.3162	43.7424	71.8726	44.5844	97.7285	102.932	114.643	93.4285	71.8898	103.018	38.5047	53.1815	75.7509	32.3182	45.4639	31.8462	24.8827	29.9104	42.3773	31.8353	21.8649	26.0725	285.297	31.7452
ARC5420	5228	plasmid.Proteobacteria	AAC(3)-IV,APH(4)-Ia	ICEberg|440	tnpA,tnpA,tnpA,tnpA,tnpA		Bacteria	102.634	42.2484	55.6084	48.6233	72.067	43.2766	23.922	30.1712	23.1487	28.1926	36.0103	24.4058	28.3871	31.2275	41.5962	46.9353	41.501	37.2649	44.6119	44.323	31.7758	32.0399	37.5615	38.2968	29.1873	49.3066	38.5526	51.1317	30.8373	44.0797	73.0474	25.8274	45.3514	27.4322	15.9682	20.3747	35.2438	24.8137	15.2584	25.8594	258.665	25.6683
ARC1324	3771	plasmid.Proteobacteria	QnrS1	ICEberg|43,ICEberg|440	tnpA,tnpA,tnpA,tnpA,tnpA,tnpA		Bacteria;Proteobacteria;Gammaproteobacteria;Enterobacterales;Enterobacteriaceae	5.46028	0.395756	1.13373	4.1611	0	0	0.341905	0	0	0	0	0	0	0.791943	1.77987	0.305492	0.328776	0	0	0.758619	0	0	0	0.829586	1.01161	0	0	0	3.25286	0.763885	1.04944	0	0	0	0	0	0	0	0	0	0	1.80181
ARC5000	5811	plasmid.Proteobacteria	QnrS1		tnpA,tnpA,tnpA,tnpA,tnpA,tnpA	Bacteria	Bacteria;Proteobacteria;Gammaproteobacteria;Enterobacterales;Enterobacteriaceae	0	0	2.45242	0.540063	0	0	0	0	0	0	0.392696	0	0	0.685233	0.924024	0	0.853425	1.52392	0.483568	1.4769	0	0	0.512016	0	0	0	0	0	0.904679	0.495717	0	0	0	0	0	0	0	0	0	0	0	1.46159
ARC5799	2018	plasmid.unclassified	AER-1		tnpA-3	Bacteria;Proteobacteria;Gammaproteobacteria		41.4144	36.9771	48.7275	47.4322	1.61415	9.74922	7.02802	0	0	0	1.1308	0	0	0	1.3304	4.56693	0	0	2.08871	0	0	1.18579	0.737197	0	0	0	0	0.833121	0	0	3.92213	0	1.03062	0	1.08865	0	0	0.892841	0	0	0	0.841752
ARC3456	6378	plasmid.Proteobacteria	tet(A)	ICEberg|1027,ICEberg|16,ICEberg|16	tnpA4,tnpA,tnpA	Bacteria	Bacteria	36.8417	43.2883	63.2336	53.1415	5.10716	6.16931	4.04303	1.78064	0.527077	0.796871	1.61004	1.02968	0.127151	0.156079	1.47329	1.6256	0.971945	0.462814	0.440579	1.12134	0.469304	1.12555	1.3995	0.245247	0.996858	1.68401	1.38602	1.0544	4.12127	1.58077	2.79216	1.99722	2.60871	1.47934	1.72224	1.04381	0.589573	1.69497	0.500287	0.286443	0.647078	0.532661
ARC1677	5624	plasmid.Proteobacteria	tet(A)	ICEberg|1027,ICEberg|16,ICEberg|16	tnpA4,tnpA,tnpA	Bacteria	Bacteria	45.0115	54.1338	74.752	68.6364	7.91555	6.77778	4.12657	2.01937	1.59398	1.08445	2.02877	1.50137	0.576793	1.23903	0.716061	0.409676	0.881802	0.524863	0.249823	1.01734	0	1.91468	0.793562	1.11251	0.452202	1.52783	0.314369	0.896819	1.86952	3.8415	3.1665	4.07697	1.10942	0	3.12502	0.394586	0.668616	0.640737	0.28368	1.62423	0.978441	0.302037
ARC4003	16066	chromosome.Proteobacteria	rsmA	ICEberg|174,ICEberg|174,ICEberg|176	tnpAcp2	Bacteria	Bacteria	23.4464	7.52421	14.4586	8.69255	4.32529	2.21953	1.36428	3.77009	1.81344	1.77155	3.40888	3.38696	2.72578	0.991383	2.1724	1.07557	1.69774	0.826791	4.63496	1.51353	0.46577	1.19154	2.59272	1.36304	4.35314	67.388	48.7507	84.5537	6.10807	4.93071	1.35478	2.69576	2.71852	0.58728	5.74314	1.24314	1.28729	1.79435	0.397215	0.796	0.171255	0.422919
ARC4440	3238	plasmid.Proteobacteria	APH(6)-Id,APH(3'')-Ib	ICEberg|16,ICEberg|44	tnpAN,tnpA			181.421	86.6492	89.344	108.552	88.8611	67.9747	54.1531	50.6622	40.1438	41.1241	47.5702	40.2743	35.5645	42.426	50.1629	89.656	71.6013	103.925	128.872	35.7815	114.164	34.7335	192.046	177.287	237.589	163.863	133.775	170.824	53.0363	52.9328	106.33	56.6495	65.5156	33.2186	34.602	22.6164	38.9036	41.1766	23.1577	33.853	183.963	21.5086
ARC548	1071	plasmid.Firmicutes	tet(L)			Bacteria	Bacteria	12.4402	0	0	1.46513	5.06901	4.59242	6.01925	3.53468	0	3.79641	3.19602	2.62798	6.05767	0	1.25339	2.15128	1.15762	1.37807	14.4305	0	2.79479	0	1.38904	0	0	2.00572	1.6508	0	0	1.34482	0	0	0	0	0	4.14407	1.75551	3.36462	2.9793	0	5.13796	1.58605
ARC1016	1266	plasmid.Firmicutes	Erm(47)			Bacteria;Firmicutes;	Bacteria;Firmicutes;Tissierellia;Tissierellales;Peptoniphilaceae	0.95673	8.25179	2.25135	4.95783	1.7153	1.94253	3.05527	2.99023	0.885123	5.62039	1.8025	1.48213	3.20289	7.86313	2.12066	2.72988	5.87589	10.4923	2.2196	4.51936	9.45726	5.67043	7.05054	3.7066	4.01767	8.48391	1.39653	3.98398	11.0734	5.68841	6.25186	0	1.64281	0	5.2059	0	4.45533	0	2.5204	0	3.25992	1.34175
ARC4838	2113	unclassified.Firmicutes	Erm(47)			Bacteria;Firmicutes;	Bacteria;Firmicutes;Tissierellia;Tissierellales;Peptoniphilaceae	1.71967	2.11888	4.72112	2.22785	3.59701	4.65545	7.32223	4.18038	3.18192	4.81064	7.01975	4.44007	8.05981	6.12453	10.8	8.72321	8.80133	6.98492	4.65454	9.47717	6.37459	5.66237	7.04053	5.92214	3.61077	9.14961	5.8571	6.36531	7.46392	6.8164	3.74579	2.41141	0.984287	0.893066	2.0794	3.15071	1.7796	0.852699	2.26514	0	1.95318	2.41172
ARC2547	1073	plasmid.unclassified	lnuD			Bacteria		4.51526	5.56345	9.29703	4.38719	6.07148	1.14597	4.80642	2.35206	0	1.89467	0	1.74872	3.02319	0.927747	5.0042	0	4.62186	2.75101	3.92825	2.66612	0	4.46024	1.38645	4.3733	1.18508	0	4.94318	3.13371	0	1.34232	3.68819	2.37433	1.9383	0	4.09485	6.20452	0	0	0	1.70264	2.56419	0
ARC40	1457	plasmid.unclassified	tetW	ICEberg|107		Bacteria	Bacteria	0	2.04859	10.7592	3.23092	7.45218	5.06364	0.884916	3.46432	5.38364	4.18595	4.69861	4.50742	10.5755	2.0497	2.76399	8.69739	1.70187	1.01298	1.92863	11.7807	1.02719	2.46354	6.12627	4.29426	1.74549	4.42305	6.06729	6.92342	6.0136	0	0	0	1.42745	2.59032	3.01563	0	2.58085	0	0	2.5078	0	0
ARC4045	1510	plasmid.unclassified	tetW	ICEberg|107		Bacteria	Bacteria	0.802132	14.8251	10.3815	2.07835	9.34779	5.70023	5.97699	5.01409	8.16306	6.73171	8.31177	8.07711	4.8336	1.97776	8.00091	7.6292	3.28427	1.95485	10.2351	1.89454	0.991134	4.75415	9.85208	10.3588	2.52634	11.3808	7.0252	7.79382	0	0.953845	3.93122	1.68719	1.37735	1.2497	0	0	0	0	0	0	0	0
ARC5419	2441	unclassified.unclassified	tet(W/N/W)	ICEberg|107			Bacteria	4.46578	10.3936	8.75729	6.42831	10.6754	8.56352	6.86653	7.23732	6.42684	14.5748	5.14165	4.99649	8.97018	4.48595	6.59914	13.6863	3.55538	4.23245	9.78496	7.03175	11.6492	6.86212	6.09448	14.7383	11.4605	8.80019	9.41586	10.3312	5.02521	7.67062	9.72739	3.13108	0.852027	0.773064	0.899996	0	5.39166	3.6906	0.653591	2.99375	0	0.695885
ARC3362	1030	unclassified.unclassified	OXA-119,aadA13			Bacteria	Bacteria	7.05565	11.5914	9.68516	3.0469	1.05416	1.19381	1.25177	2.45025	3.26378	2.96065	4.43099	2.73258	0.78735	0.966478	2.60655	1.11845	1.2037	0	1.36408	1.38871	7.26511	6.96967	1.44433	1.51863	2.46911	4.17112	10.2991	6.52908	1.70132	2.79671	0	0	2.01922	0	0	0	0	0	0	0	0	0
ARC2113	1128	plasmid.Proteobacteria	aadA13,OXA-205	ICEberg|71		Bacteria		2.14755	3.96914	15.1607	4.17328	3.85029	4.36036	0	3.35606	1.98682	0.901142	5.05753	2.49518	1.43789	2.64753	2.3801	3.06385	3.29738	2.61687	2.49114	1.26806	0	8.48553	1.31885	19.4136	7.89108	7.61747	6.26954	23.8473	3.10703	1.27687	0	2.25856	1.84379	0	0	0	0	0	0	0	0	0
ARC3240	1625	plasmid.Proteobacteria	OXA-119,aadA13,catB11	ICEberg|440		Bacteria		8.19903	4.59198	8.76986	6.75942	4.00904	6.05352	1.58686	3.8827	2.06874	0.625531	2.80856	2.30938	1.49718	3.06299	5.78254	2.83571	1.52592	1.81651	3.45847	0	5.52595	10.308	2.74646	2.88772	6.26014	9.25347	4.35202	18.6229	3.23513	2.65903	0	0	1.27988	0	1.35193	0	0	0	0.981794	2.24853	0	0
ARC5446	1798	plasmid.unclassified	lnuD			Bacteria	Bacteria	2.02095	9.13034	7.92604	4.3636	3.01942	2.73553	4.30252	3.50912	5.60906	2.82672	4.44208	3.65257	0.902081	6.64387	8.21253	6.40717	4.82686	4.92519	9.37712	7.15983	1.66475	2.66176	2.4822	1.73992	2.12168	2.38946	0.98332	3.74024	4.87309	6.40848	2.20102	0	1.15673	1.04953	0	0	0	1.00209	0.887328	1.01609	2.29536	0
ARC1391	1335	unclassified.unclassified	lnuD			Bacteria	Bacteria;Firmicutes	2.72184	11.179	9.60743	14.1047	3.25328	2.76319	6.76049	1.89046	0.839375	6.09132	8.54666	2.10829	0.607469	2.23702	3.01657	2.58878	4.6435	7.73888	7.36707	3.21433	4.48423	0.896225	4.45742	3.51502	1.90501	3.21817	5.29741	5.03742	2.62526	4.31552	2.96436	1.90836	1.5579	4.24056	1.64561	1.66228	0	1.34963	0	2.73698	4.12191	0
ARC3211	1672	plasmid.Proteobacteria	lnuD			Bacteria	Bacteria;Firmicutes	2.89765	2.67774	4.26167	4.69244	5.84452	0	0	1.50942	13.4039	2.43179	0.682404	2.24447	2.42515	1.19076	8.02856	4.823	3.70758	3.5309	5.04189	1.71098	1.79021	2.14676	4.44875	3.74207	3.80261	1.28476	5.28711	2.01105	4.19226	1.72285	3.55032	3.04743	3.73169	1.12862	0	1.32724	0	0	0	0	2.46834	0
ARC3339	1079	unclassified.unclassified	catP			Bacteria	Bacteria	1.12254	1.38313	1.32076	4.36279	0	0	2.38985	1.16949	0	3.76826	1.05744	9.56447	0	2.76776	3.73228	3.20299	2.29808	1.36785	0	5.3026	1.38704	5.5443	2.75749	1.44966	2.35698	5.97255	0	0	0	0	0	0	0	0	6.10813	0	0	1.66984	0	0	1.27497	0
ARC90	1495	unclassified.unclassified	catP				Bacteria	1.62036	0.998257	1.90649	0	2.17883	0.822489	5.17454	0.844066	0	5.4394	3.05279	1.2551	1.62737	3.99521	0	6.93517	7.46376	1.97447	3.75921	13.3948	2.00216	8.80339	2.98528	0	1.70113	8.62124	3.54784	5.62287	0	1.92683	0	0	0	0	1.46949	0	1.25762	3.61556	0	0	3.68077	0
ARC210	1506	plasmid.unclassified	catP				Bacteria	5.62984	2.9729	4.73142	1.04193	3.60485	7.34833	2.56837	2.5137	0.744068	3.3748	5.30336	0.622966	0.538493	7.27105	0	3.82473	4.9395	0.980023	3.73175	7.59828	5.9626	2.38339	1.97565	0	2.53305	14.2638	9.39181	1.11636	4.65435	1.91276	0	0	0	0	1.45876	0	1.24844	3.58915	1.05937	0	0.913471	3.38378
ARC3669	1275	chromosome.unclassified	catP				Bacteria	0.949976	1.17051	6.70636	2.46141	0.851594	0	5.05617	0.989709	0	7.97246	4.47443	1.47167	0.636056	3.90381	0	2.71061	3.88961	3.47274	3.3059	0	3.52144	3.7536	1.1668	3.68043	0	8.42403	1.38667	1.31862	0	1.12965	0	0	0	0	0	0	0	1.41314	0	0	0	0
ARC5363	1839	plasmid.Firmicutes	catP				Bacteria	0	4.05763	5.42453	7.67937	2.36168	1.33727	3.5055	1.37235	0	5.5274	1.8613	2.04065	1.32295	4.3305	1.4599	5.01146	2.02253	2.40769	3.82003	1.5556	1.62764	4.55422	1.6179	0.850562	1.38292	2.33619	0.961397	5.48528	0.952889	0.783201	0	1.38535	0	0	0	1.20672	0	2.93924	0	0.993439	0	0.923684
ARC5413	1821	unclassified.unclassified	catP				Bacteria	0.66514	2.45864	6.26075	2.58509	1.19251	0.675245	2.12409	0.692959	0.615358	4.46563	1.8797	1.03041	2.22672	3.27998	4.42298	6.95887	2.72337	4.05248	4.62934	3.14196	4.10931	3.28517	4.90169	0.85897	1.39659	5.8982	1.9418	5.5395	0.962308	0.790942	0	0	0	0	0	0	0	0	0	0	0	0
ARC4269	1895	unclassified.unclassified	ANT(6)-Ia	ICEberg|445		Bacteria;Firmicutes;		1.9175	4.72526	6.01626	5.79634	2.86486	5.83989	5.44305	5.99309	5.91328	5.36405	5.4189	4.45577	2.56772	9.45567	8.50053	3.64752	8.50532	3.11539	2.22428	6.03853	1.57954	5.05102	4.71028	3.30171	0.671025	4.5343	5.59792	3.54879	3.69892	0	4.1767	4.03322	4.39007	0	0	0	0.992163	2.85238	0	0.964082	2.90383	0
ARC4084	1101	plasmid.unclassified	ANT(6)-Ia	ICEberg|445		Bacteria;Firmicutes;		4.40043	4.06647	5.17748	7.12603	0.986178	2.23364	5.85523	8.02285	6.10663	6.46269	1.03631	8.52123	5.89261	5.42492	4.87693	5.23165	3.37824	1.34052	5.10447	5.19664	6.7966	1.0867	1.35119	1.42069	1.15494	7.80427	3.21164	3.05402	1.59161	0	0	2.31395	0	5.14182	1.99536	8.06231	1.70767	0	0	0	1.24949	0
ARC2745	1089	plasmid.unclassified	ANT(6)-Ia	ICEberg|445				2.22446	2.74085	1.30863	5.76364	0.997045	3.38738	4.7358	5.79375	3.08696	1.86683	5.23866	4.30756	4.46816	3.65646	3.698	6.34716	5.69244	4.06588	5.16072	1.31348	4.1229	1.09868	1.36608	0	0	11.8354	0	1.54384	3.2183	1.32259	5.451	0	1.90982	0	0	0	6.90596	0	0	1.67763	3.78977	0
ARC590	1613	unclassified.Firmicutes	catP					0.750911	0	5.30106	1.94563	5.38516	2.28696	1.59866	1.56464	0	3.78111	0	2.32657	1.00554	1.85147	4.16111	3.57101	3.84319	0.915012	1.7421	4.4339	0.927844	3.7088	1.84459	1.93947	1.57668	3.99527	2.1922	2.08461	2.1728	4.46468	0	0	0	0	0	0	0	0	1.9782	0	1.70575	0
ARC1480	1939	unclassified.unclassified	catP					1.24932	5.38771	4.40981	4.85555	1.67991	2.53661	5.31954	2.60315	0.577909	12.0574	8.23812	0	3.76418	2.56697	1.38461	5.34713	8.31231	3.04469	7.24603	2.21306	3.08739	4.31935	1.53446	2.42009	3.27899	9.97067	4.55907	3.46826	1.80749	4.45685	0	1.3139	0	0.973207	0	0	0	0	0	0	0	0
ARC1885	1289	chromosome.Firmicutes	catP					0	1.15779	3.31676	1.21734	4.21172	0	6.0015	5.87376	1.73866	3.94293	3.54067	2.18352	5.03318	3.08913	7.28986	11.6184	9.61841	4.58003	5.44998	4.43871	5.80532	3.71283	8.07886	6.06743	3.94598	1.66651	4.11484	2.60859	1.35947	1.11738	0	1.97646	0	1.46396	0	0	0	0	1.23772	0	0	0
ARC2002	1873	unclassified.unclassified	catP					0.646674	2.39038	7.60866	3.3511	1.1594	2.62599	5.50698	2.69488	0.598273	12.4822	2.43669	0.500901	1.29894	1.59446	2.15009	4.30542	1.98582	4.72797	3.75068	2.29104	2.39714	5.11035	3.97134	1.67024	3.39453	8.02823	1.88789	3.59047	1.87118	4.6139	0	4.0806	0	1.0075	2.34585	1.18481	0	0	0	0	0	0
ARC2387	1346	chromosome.unclassified	catP					7.19893	7.76134	7.41138	4.66315	6.45339	7.3083	4.78946	0.937503	0.832516	6.79673	0.847682	0	1.80751	2.95831	7.97846	1.71175	4.60555	4.38608	10.4384	2.12537	3.33569	6.2223	1.10525	3.48629	0	4.7878	2.62706	4.99625	0	2.14013	0	0	1.54517	1.40197	0	0	0	0	0	0	2.04411	0
ARC3532	1678	plasmid.Firmicutes	catP					0.721823	10.6727	8.49286	0	4.52948	5.12953	5.37858	0	1.3356	1.81732	2.71986	2.23644	2.89978	4.746	2.39996	2.74615	3.69432	1.75914	5.86117	3.40972	1.7838	2.85211	3.54628	5.59303	0	7.68102	1.05364	2.00386	0	3.43339	0	4.5548	0	0	3.92769	0	0	1.07375	0	0	0	1.01231
ARC3632	1362	unclassified.Firmicutes	catP					0	1.09574	4.18532	3.45628	0	2.70842	2.83992	3.70596	0.822736	7.46321	4.18862	2.06649	0.595426	0.73089	1.97118	1.69164	0.910289	4.33455	4.1263	5.25101	4.39534	1.75692	1.09226	2.29689	0.933621	3.15437	0	2.46878	1.28661	1.05749	0	1.87052	0	0	0	0	0	0	0	0	0	0
ARC5183	1625	unclassified.unclassified	catP					0	2.75519	3.50794	2.8969	0.668174	0.75669	2.38029	0	0	2.50213	0	1.15469	7.98494	1.2252	4.13039	1.41786	2.28889	2.72477	1.72924	2.64069	4.60496	5.89026	1.83097	3.8503	1.56504	5.2877	2.17601	1.03461	1.07838	1.77268	0	1.56779	0	1.16126	0	0	0	0	0	0	0	2.09065
ARC5532	1970	unclassified.Firmicutes	catP					0.614832	6.81805	3.61701	3.98262	2.20463	2.49669	5.23583	1.2811	1.13763	9.28771	1.73753	1.42871	1.23498	1.51595	2.04423	3.50866	6.29347	6.74276	13.5508	2.90432	3.03881	5.46606	0.755159	0	2.58191	4.36168	0	5.12052	0	4.38672	0	1.29323	0	1.91579	0	0	0	0.914596	0	0.927378	1.39664	0
ARC4378	1013	plasmid.unclassified	tetA(P),tetM	ICEberg|812				2.39135	7.36621	7.03407	9.29409	3.21554	1.21384	1.27278	1.24569	4.42474	4.01377	3.37901	0	4.00282	1.9654	2.6503	2.27445	8.56732	2.91395	1.38697	1.41202	0	2.36221	1.46857	3.08822	2.51055	6.36168	5.23596	1.65966	0	0	3.90664	2.51496	2.05311	0	2.1687	0	3.71204	0	0	0	5.43213	0
ARC4041	1244	unclassified.Firmicutes	catP				Bacteria	0.973649	0	1.14558	3.78413	1.74563	0	2.07287	6.08623	0.900777	4.90268	1.83437	0.75417	0	3.20088	3.23724	3.70421	5.97981	9.49141	5.64713	5.7491	1.20306	3.84714	2.39174	2.51477	3.06654	6.90716	2.84246	5.40591	1.40865	0	0	2.04795	0	0	1.76599	0	0	1.44835	0	0	1.10586	0
ARC2354	4436	unclassified.unclassified	catQ	ICEberg|65		Bacteria	Bacteria;Firmicutes;Bacilli;Lactobacillales;Streptococcaceae;Streptococcus	1.9113	15.8121	17.0267	15.9179	18.847	9.7017	9.3008	17.3523	9.34647	8.24923	27.007	6.34482	8.95797	5.8346	6.65741	5.97299	8.10518	7.98511	11.0855	4.19181	3.03641	8.3612	5.70115	10.2257	6.01971	12.5905	7.57263	3.03199	148.532	143.836	95.9025	35.6074	37.0388	15.3142	44.0765	17.5091	23.735	64.1743	71.2111	26.7698	4.65179	71.607
ARC2045	1039	unclassified.unclassified	catQ			Bacteria	Bacteria;Firmicutes;Bacilli;Lactobacillales;Streptococcaceae;Streptococcus	3.49727	0	0	1.51025	7.31518	2.36693	7.44556	1.21451	1.0785	2.935	5.49076	0	2.34159	1.91621	0	1.10877	5.96638	5.68206	6.76134	8.26011	2.88087	14.9701	0	9.03282	2.44772	2.06749	1.70164	4.85439	25.2988	0	0	0	2.00173	0	0	0	0	0	0	1.75836	0	0
ARC1801	1481	plasmid.unclassified	lnuG			Bacteria	Bacteria	0	0	0	0	2.19942	2.49079	5.22346	5.96432	5.2964	3.43176	3.85206	2.53393	3.2855	3.36081	2.71919	4.66715	2.51144	10.9622	6.64081	3.86327	5.05271	8.8866	2.009	1.05617	2.57581	1.45046	0	11.352	0	1.94504	1.33607	0	0	1.27417	0	0	0	1.21658	0	1.23358	0	0
ARC1122	1522	plasmid.unclassified	vgaE			Bacteria;Firmicutes;Bacilli;Bacillales;Staphylococcaceae;Staphylococcus;Staphylococcus aureus	Bacteria;Firmicutes;Bacilli;Bacillales;Staphylococcaceae;Staphylococcus;Staphylococcus aureus	19.0994	1.9611	1.87267	4.12392	4.28035	2.42369	1.69425	2.48728	2.20874	3.33932	0	4.31492	1.06566	1.30811	1.76396	2.27071	2.44378	1.93944	2.76939	2.8194	0.983319	2.35833	1.95488	8.22173	2.50642	0	0	2.20925	5.75678	0	2.60015	1.67389	2.73298	0	8.66054	2.9161	0	8.28664	0	1.20035	11.7503	4.46427
ARC2910	1599	plasmid.unclassified	vgaE			Bacteria;Firmicutes;Bacilli;Bacillales;Staphylococcaceae;Staphylococcus;Staphylococcus aureus	Bacteria;Firmicutes;Bacilli;Bacillales;Staphylococcaceae;Staphylococcus;Staphylococcus aureus	16.6647	1.86666	0.891246	2.944	4.07423	3.84497	0	1.57834	1.40158	1.27141	0.713558	3.5204	1.01435	2.49024	5.87657	3.60228	2.3261	1.84605	0	0.894544	3.74387	0.748255	1.86074	0	1.59048	2.68684	2.21139	1.05143	2.19182	0	1.23747	1.59328	0	0	1.37391	0	3.52748	4.5072	2.99327	1.14255	7.74308	5.31162
ARC2899	1329	unclassified.unclassified	tetL			Bacteria;Firmicutes;Bacilli	Bacteria	15.4934	3.36884	3.21694	1.1807	3.26797	4.62611	0	8.54546	3.37266	6.11882	0.858525	3.52967	5.4919	0.749039	0	0.866824	0	1.11055	1.05719	1.07628	0	0	0	0	0	0	0	0	0	1.08375	4.46662	0	0	2.8398	0	0	0	0	2.40093	0	7.24591	1.27815
ARC1550	1022	plasmid.Firmicutes	tet(L)			Bacteria	Bacteria	5.92573	7.30134	0	4.60612	1.06241	3.60945	3.7847	7.40829	1.09644	2.98382	1.11642	0.917992	4.76108	0	1.31348	1.12721	2.42625	4.33243	4.12428	0	1.46439	0	1.45564	3.06103	8.70953	4.20377	0	1.64505	0	0	1.93612	0	0	0	0	0	1.83968	0	3.12214	1.78761	4.03822	0
ARC2765	1428	plasmid.Firmicutes	tet(L)			Bacteria	Bacteria	6.78554	3.13528	0.997971	2.19769	3.04141	1.72216	1.80577	1.76734	1.56942	2.13548	1.59801	2.62798	3.97535	0.69711	0.940039	0.806729	1.73643	3.10066	9.83897	1.00166	2.09609	0.837857	1.04178	1.09537	2.67141	4.51287	3.7143	1.17734	3.68143	0	2.77131	0	0	0	1.53844	1.55403	0	0	6.70343	0	4.81684	0
ARC5358	1930	plasmid.unclassified	AAC(3)-IId				Bacteria	8.78605	6.18609	6.64555	5.69122	3.37549	1.91133	2.00413	1.96147	0.580604	0.526678	0	0	0.840384	0.515789	1.39106	8.35654	0.64239	1.52945	5.82386	0.741127	3.10179	0	1.54162	4.86275	2.63542	4.45207	4.58033	2.61332	0.90796	0.746272	0	0	2.15523	0	0	1.14982	2.92251	0.933551	0.82664	0	4.27675	0.880132
ARC2669	1313	plasmid.Proteobacteria	CARB-5			Bacteria	Bacteria	3.68993	0	1.08538	2.39018	0	0.936497	5.8918	0	1.70688	0	0	0	0	0	2.04475	40.3598	7.55408	7.86855	5.35036	0	13.6781	0	2.26605	8.33914	5.81078	17.9965	5.38617	10.2436	6.67313	3.29087	4.52105	5.82099	1.584	0	1.67318	5.07041	1.43195	20.5836	3.64527	2.78284	0	18.1121
ARC720	1751	unclassified.unclassified	APH(3')-VIa			Bacteria;Proteobacteria;	Bacteria;Proteobacteria;Gammaproteobacteria	6.22557	7.67079	2.44164	3.58458	1.24019	0	1.47267	0	0	0.580519	0	0.535801	0	0	1.53327	1.31583	0	0	3.20961	0	3.41887	0.683301	0	0	0	4.9072	10.0971	13.4422	5.00389	3.29025	3.39014	1.45497	2.37555	0	5.01859	0	2.14751	11.3188	3.64458	4.17347	2.35698	10.6712
ARC3948	1424	plasmid.unclassified	CARB-3,dfrA16	ICEberg|961		Bacteria	Bacteria	7.65518	8.38424	5.00387	2.20386	8.38736	7.77148	1.81085	3.5446	4.72149	2.8553	1.6025	1.31768	3.98651	0	5.65608	5.66296	0	1.03646	4.93331	2.00895	0	1.68042	1.04471	4.39377	9.82269	6.03406	0	3.54193	12.3059	7.08016	12.5059	8.94541	2.92106	0	0	0	0	1.26528	0	0	3.86429	1.19288
ARC1988	1103	plasmid.Proteobacteria	cmlA9	ICEberg|12		Bacteria	Bacteria	7.6868	2.70607	11.6282	9.95835	5.90634	3.34439	7.01354	8.0083	1.01593	1.84313	2.06887	2.55173	3.6762	2.70754	2.43404	2.08886	5.62019	9.36664	2.54761	14.2649	14.9254	23.8641	1.34874	4.25435	4.61139	3.89506	0	10.6697	1.58872	3.91742	8.96969	2.30975	1.88558	0	3.98348	2.01192	1.70458	1.6335	0	0	0	0
ARC3612	1210	plasmid.Proteobacteria	catB3,OXA-21	ICEberg|440			Bacteria	11.0111	2.46677	3.53331	9.07774	2.69202	2.03243	2.13111	0	0	0.840073	0.942958	0.775362	0.670224	4.11352	6.65641	7.61659	4.09856	2.43953	2.32232	2.36426	3.71061	6.92167	1.22947	7.75628	2.1018	0	2.92233	2.7789	2.89647	1.19034	6.5412	0	1.71884	0	1.81561	1.83401	0	4.46716	0	1.50986	9.09546	0
ARC258	1641	plasmid.Proteobacteria	tet(A)	ICEberg|16,ICEberg|35			Bacteria	15.5001	7.27554	5.21061	5.7373	3.96995	2.99725	1.57139	1.53794	0.682856	0.619432	3.47648	0.571717	1.48258	1.81988	3.27209	5.61613	0.755523	0	1.71238	3.4866	1.82402	0.729104	3.62624	0	0.774888	6.54517	7.54178	2.04904	3.20359	7.0216	2.41159	0	0	4.59975	2.6775	1.35232	0	1.09796	0.972221	1.11331	2.51497	0
ARC3441	2538	plasmid.unclassified	tet(W/N/W)	ICEberg|107		Bacteria	Bacteria	0.954468	5.29218	8.42259	2.47305	4.70591	7.75174	3.04804	5.46914	3.97364	10.4132	7.19294	2.95725	7.34922	4.3145	8.46257	7.71637	4.885	4.07069	6.08946	4.50867	5.30713	5.1856	6.44771	4.31414	5.51123	4.23193	4.87631	5.29941	46.2602	66.3971	60.8115	5.01902	5.73624	3.71759	5.19359	1.74874	1.4816	3.54955	0	0.719832	1.62611	3.34644
ARC4418	1190	plasmid.Firmicutes	tetW	ICEberg|107		Bacteria	Bacteria	3.0535	6.27057	1.19756	2.63723	0.912422	5.16647	3.25039	2.1208	1.8833	4.27096	0.958806	3.15357	2.72595	2.5096	3.38414	2.90422	1.04186	4.96106	4.72271	1.202	3.77297	1.00543	0	0	2.13713	1.80515	2.97144	7.06402	41.2321	66.5688	39.9068	6.42266	5.24319	1.58576	3.69225	0	6.31982	1.51408	0	3.07048	1.15604	0
ARC1219	2804	plasmid.Firmicutes	tet(L)			Bacteria	Bacteria	7.77531	5.32238	0	3.35767	0.774452	0.438524	3.67852	2.25014	0.399631	0.725027	0.406911	0.669178	1.73532	0	0.957472	0.821689	11.9383	6.84269	13.5289	0.51012	25.0859	0.426698	8.48881	6.13624	13.6048	0.766093	3.78319	1.79876	3.12476	2.56831	5.6454	0	5.19208	1.34597	0	1.58285	1.34105	1.9277	0.568978	0	4.41555	0
ARC3986	1922	unclassified.Firmicutes	tet(L)					10.7132	2.32944	1.48294	4.08208	1.12985	3.83857	2.68329	2.62618	2.9151	0.52887	0	1.46439	2.10971	1.55381	5.58741	4.79504	4.51545	7.67906	10.2342	1.48842	9.34409	1.86752	3.09607	4.06916	9.26237	4.47061	0.91988	6.12313	15.4996	8.99254	14.4131	5.30209	6.4926	7.85452	8.00116	12.7007	5.86935	5.62462	9.13089	8.55484	80.165	26.5139
ARC1659	1258	unclassified.unclassified	Erm(36)			Bacteria;Actinobacteria;Actinobacteria	Bacteria;Actinobacteria;Actinomycetia;Micrococcales;Micrococcaceae;Micrococcus;Micrococcus luteus	11.5538	7.11794	0	0	2.58931	0	5.12449	1.00308	2.67226	2.42406	3.62792	2.23733	0.644651	0.791314	1.06707	1.83149	0	0	3.35057	1.13702	3.56903	1.90216	11.8256	0	0	0	4.21624	0	0	2.28983	3.14581	2.02516	4.95977	0	0	0	1.49455	0	1.26822	0	3.28066	0
ARC1997	2383	plasmid.Actinobacteria	Erm(36)			Bacteria;Actinobacteria;Actinobacteria	Bacteria;Actinobacteria;Actinomycetia;Micrococcales;Micrococcaceae;Micrococcus;Micrococcus luteus	7.62413	0.626267	1.79409	1.31696	4.10073	4.12798	2.1642	3.1772	2.35117	3.41247	0.957599	4.7244	2.72252	0.417739	1.12663	0.966856	3.12165	4.95481	2.35838	1.80072	15.0729	5.5229	5.61854	11.8151	6.93692	4.50719	4.45155	2.11654	2.20608	0	1.66069	0	3.49106	0.79188	0.921901	0.931242	0	2.26826	2.0085	0.766653	2.88646	2.85129
ARC2076	1093	unclassified.unclassified	Erm(36)			Bacteria;Actinobacteria;Actinobacteria	Bacteria;Actinobacteria;Actinomycetia;Micrococcales;Micrococcaceae;Micrococcus;Micrococcus luteus	9.97345	1.36541	2.60769	0	4.96698	4.49998	2.35924	2.30902	1.02522	0	4.17559	3.43344	2.96787	2.73231	4.91263	3.16196	0	1.35033	5.14183	1.30867	4.10781	2.18931	4.08325	5.72437	0	3.9307	0	0	6.41304	0	1.81035	0	0	0	2.00996	0	3.44034	0	1.45967	0	3.7759	6.21649
ARC5644	1018	plasmid.Proteobacteria	aadA7					8.32862	5.86403	8.39943	10.7898	4.26633	6.03939	13.9318	6.19783	5.50376	1.99703	4.48322	0.921599	4.77979	2.93361	5.27456	1.13164	1.21789	0	0	1.40508	1.47015	0	0	0	0	4.22029	0	0	5.16413	0	3.88745	0	4.08605	1.85368	0	2.17991	0	0	0	0	0	0
ARC3911	1394	unclassified.unclassified	cat_chloramphenicol acetyltransferase	ICEberg|165				35.6241	12.847	18.4016	24.7642	11.6835	13.2312	5.54945	15.3888	5.62695	18.2297	4.09247	2.01905	13.9622	7.85524	8.6667	3.30562	1.77879	2.11752	9.07105	0	6.44166	1.71659	1.06719	2.24417	10.9463	3.08196	0	3.61816	11.3137	6.19931	17.0334	0	1.49196	2.70739	15.7596	4.77579	1.34874	6.46253	2.28897	1.31057	13.8161	4.87419
ARC4063	1554	plasmid.Firmicutes	lnuC			Bacteria		0.779421	2.88107	11.0047	2.0195	9.08312	6.33009	4.97808	2.43606	4.32651	1.30822	13.9502	0.603724	1.04372	2.56235	0	2.96527	7.97821	2.84926	4.52061	5.52269	2.88921	1.53985	3.82925	7.04587	3.27308	0	0	19.4738	1.12765	1.85368	0	0	0	1.21432	2.8274	0	0	2.31886	1.02665	0	0.885256	1.09309
ARC2839	1688	chromosome.unclassified	bacA			Bacteria;Firmicutes;Bacilli;Lactobacillales;Lactobacillaceae		0	0	0	0	0	0	0	0	0	0	0	0	0	0	0	0	0	0	0	0	0	0	0	0	0	0	0	0	0	0	0	0	1.23211	2.23584	0	0	0	2.13478	0.945151	0	1.62996	0
ARC4855	3168	plasmid.Firmicutes	dfrG	ICEberg|862,ICEberg|862,ICEberg|862		Bacteria	Bacteria;Firmicutes;Bacilli	4.58795	14.1325	3.1489	6.43907	3.77008	5.43393	7.3257	3.9832	1.76857	2.56689	2.16095	2.66531	4.86378	0.628455	0.42373	1.09092	1.95678	1.39765	3.54799	0	3.30691	1.13301	0.939182	0.493745	0.802772	0.67807	0.558084	0.530694	2.21258	1.81857	0.624594	0	0.656502	1.19132	0.693463	0.700489	0	0.568735	2.01441	1.15337	7.38216	4.28953
ARC2590	2548	chromosome.unclassified	tetT			Bacteria;Firmicutes;	Bacteria	5.22897	6.44283	2.79651	6.7742	5.5397	5.79099	3.03608	2.47621	3.07848	5.18617	3.58235	3.68205	3.50105	1.17206	3.16101	2.26061	3.89266	0.579244	2.20566	1.12274	1.17473	0.469568	0.583855	0	0	4.21532	2.08164	1.31965	1.37548	5.08742	3.88287	2.99959	0.816247	0.7406	1.7244	0	0	4.24275	6.88759	1.43401	5.939	2.66665
ARC4077	1758	unclassified.Firmicutes	tetT			Bacteria;Firmicutes;	Bacteria	4.13386	10.187	6.48511	13.3887	6.79386	3.49721	3.66702	6.46013	7.01151	1.73462	5.84119	5.87034	2.30652	2.26501	5.34507	7.86354	2.82096	4.19771	3.99603	1.62728	3.40526	6.12522	3.3849	4.44876	0.723317	1.22191	0	3.82534	2.99038	0.819287	4.50219	4.34753	1.18305	2.14681	4.99861	2.52463	3.20844	0	2.72255	0	5.47771	4.83122
ARC4496	2099	unclassified.unclassified	tetT			Bacteria;Firmicutes;	Bacteria	5.19341	7.82103	4.07366	6.72814	1.03457	5.27231	1.22851	3.60709	0.533857	2.42136	4.34866	3.12878	3.09088	1.89704	5.11625	1.09767	2.95334	0	1.33874	0.681456	1.42602	2.85007	0	2.23561	0	1.0234	0.84231	0.800971	1.66971	6.86187	3.77077	1.21375	0.990852	0	0	0	0	1.71677	2.28025	0	2.62161	0
ARC1853	1335	unclassified.unclassified	tetT			Bacteria;Firmicutes;	Bacteria	4.5364	10.0611	12.8099	7.05237	5.69324	15.6581	7.72628	5.67137	5.03625	7.61415	15.384	2.10829	3.64481	5.96538	4.0221	7.76635	9.28699	4.42222	8.41951	2.14289	1.12106	9.85847	6.68613	1.17167	2.85751	4.82725	5.29741	1.25935	3.93789	17.2621	19.2684	1.90836	0	1.41352	3.29122	0	4.22505	1.34963	4.78027	4.10547	10.3048	1.2724
ARC5605	1722	unclassified.unclassified	tetT			Bacteria	Bacteria	6.33042	7.79997	9.10344	10.0236	5.04428	7.14065	5.98989	3.66399	7.15809	2.36118	3.31295	4.35859	1.88379	2.31236	5.45681	6.68995	0.719985	5.14256	3.26366	0.830648	1.73822	3.47404	0	1.81671	0	2.49492	2.05344	0	5.08816	3.34566	4.59631	2.95895	0	0	0	5.15482	1.09184	2.09263	2.77947	1.06094	5.59223	0.986443
ARC4419	1574	unclassified.Proteobacteria	APH(3')-VIa			Bacteria;Proteobacteria;	Bacteria;Proteobacteria	7.69517	1.89631	0.905402	8.97228	2.06947	1.56241	1.63828	1.6034	0	0	0	0.596053	0.515229	0	0	0.731899	2.36305	0	3.57053	0	0.950833	0	0	0.993764	0.807873	2.72951	4.49303	3.20439	12.2465	4.5753	10.057	6.47434	1.32135	0	12.5616	4.22964	8.36152	10.3023	4.05442	13.9283	6.11805	8.63357
ARC3288	1052	chromosome.Bacteroidetes	mefC			Bacteria	Bacteria	6.9081	4.25588	4.06398	8.94953	0	1.16884	2.45118	2.39901	5.32589	4.83122	1.08458	4.45907	3.08354	0.946267	0	1.09507	0	2.80592	0	0	0	4.54928	0	0	3.62621	0	0	0	6.66298	4.10734	0	0	0	3.58755	2.0883	2.10946	0	0	0	0	0	1.61469
ARC4115	1767	unclassified.unclassified	lnuD			Bacteria	Bacteria	3.42733	7.60133	10.4846	9.76835	2.45791	4.17528	0.729668	3.57068	1.26833	1.72579	3.87429	4.24759	1.37686	2.25347	3.79846	1.95587	9.82308	8.35266	7.95136	1.61899	4.23489	2.70845	1.68383	2.65566	0.719633	4.86276	1.00057	1.90293	5.9503	6.52091	5.59908	2.88359	0	0	2.48658	1.25589	1.06403	2.03934	1.80579	0	0	0
ARC2368	1054	plasmid.Firmicutes	lnuG			Bacteria	Bacteria	2.29833	2.83187	0	1.48876	0	2.33325	0	1.19723	2.12631	0.96441	0	0	0.769422	0.944471	2.5472	1.09299	0	0	0	1.35709	0	0	1.41145	0	1.20644	2.03807	0	0	8.31292	15.0317	5.63201	9.66852	9.86621	1.79037	8.33734	2.10546	5.35147	6.83777	6.05471	13.8667	0	8.05814
ARC596	1183	plasmid.Proteobacteria	catB11			Bacteria	Bacteria	22.5248	2.52307	4.8186	5.30567	6.42475	8.31527	4.3595	1.06668	5.68335	2.57774	5.78688	2.37917	2.05656	0	1.13472	0	2.09605	0	1.18766	0	1.2651	0	0	0	0	10.895	4.48354	5.68466	0	0	0	0	0	3.19028	0	0	1.58931	4.56911	0	0	3.48864	0
ARC1549	1016	plasmid.unclassified	catB11			Bacteria	Bacteria	13.1136	2.93778	5.61064	1.54444	7.48078	0	2.53804	13.6621	1.10292	2.00096	13.4761	8.31072	7.982	1.95959	2.64247	0	1.22029	0	2.76576	1.40785	2.94609	0	0	0	1.25157	10.5715	3.48033	8.27381	0	1.41762	0	2.50753	0	1.85733	2.16229	2.1842	0	0	0	1.79816	0	1.6719
ARC857	2504	plasmid.unclassified	AAC(3)-IId				Bacteria	12.5766	4.17203	4.55304	5.01326	0.867238	0.491063	2.05962	1.51184	0.44751	2.43568	1.36699	0.749351	1.61935	1.19266	1.07218	19.3228	2.47567	1.17885	2.80552	0.571236	3.58613	1.43346	1.78234	3.12337	4.57042	8.57878	4.23644	6.71421	0.699825	4.60162	1.58044	0	0.83059	2.26084	0	1.77248	0.750858	2.8782	2.54859	2.18882	9.88913	1.35675
ARC640	1447	plasmid.Proteobacteria	tet(A)	ICEberg|1020,ICEberg|35			Bacteria	7.5335	6.18823	8.8638	9.75975	1.50074	0.849772	1.78206	0.872066	0	0	1.57703	0.648367	0	0.687956	0	0	1.71363	1.01998	0.970978	13.8392	8.27429	4.13428	3.08431	3.24295	0	0	2.44369	0	3.6331	3.98149	0	0	7.18659	0	15.1824	1.53362	0	6.22582	0	0	0.950717	0
ARC2482	1164	plasmid.Proteobacteria	APH(3')-VIa			Bacteria;Proteobacteria;	Bacteria;Proteobacteria	5.20283	3.84638	2.44863	6.74034	0	3.16913	0	0	0.962686	0	0	0.806003	0	0	0	0.989698	1.06513	2.53594	1.20705	0	0	0	0	0	0	1.84547	9.11345	5.77745	7.52733	1.23738	1.69993	2.18871	1.78677	0	1.88736	0	1.61525	0	4.11189	1.56953	3.54559	7.29663
ARC3183	1417	plasmid.Proteobacteria	dfrA27,aadA16			Bacteria	Bacteria;Proteobacteria	12.8217	8.42566	8.04574	7.75163	11.4938	4.33882	8.18906	1.78106	6.32641	10.0429	2.41562	4.63466	5.72315	3.51261	5.68402	7.31692	0.874957	7.29104	4.95768	7.06608	6.3371	2.53308	5.24934	4.41548	5.3843	4.5479	3.74314	2.37295	3.71001	4.06579	9.77487	3.59584	5.87099	3.99516	3.10076	1.56609	0	1.27153	2.25182	1.2893	2.91254	1.19877
ARC961	1336	unclassified.Proteobacteria	APH(3')-VIa			Bacteria;Proteobacteria;	Bacteria;Proteobacteria;Gammaproteobacteria	5.43961	3.35119	6.40016	7.04709	1.62542	2.76112	0.965062	0.94452	0.838747	1.52169	0	0	1.82104	0	1.00477	0.862282	0.928004	1.10473	3.15495	0	2.24044	0	0	2.34159	0	6.43152	3.97008	15.1009	9.18154	7.54651	1.48107	3.81385	0	0	8.22189	1.66104	0	6.74309	3.58252	4.1024	4.11883	6.35724
ARC2567	1205	unclassified.unclassified	APH(3')-VIa			Bacteria;Proteobacteria;	Bacteria;Proteobacteria;Gammaproteobacteria	8.04129	3.71551	7.09595	2.6044	2.70319	4.08173	1.06998	0	0	0.843559	0	0.778579	0	0	1.114	2.86807	1.02889	1.22483	4.66392	0	2.484	0.992913	1.23458	0	1.05526	16.0441	11.7378	11.1617	8.72546	8.36692	1.64209	6.34271	3.45195	1.56602	1.82314	3.68324	0	10.4666	6.61998	7.58064	1.14165	7.04836
ARC4087	1762	chromosome.unclassified	vatB,mefB			Bacteria	Bacteria;Proteobacteria;Gammaproteobacteria	2.74965	11.0109	8.08798	5.34331	6.77844	6.28069	7.31738	6.44547	4.45174	2.88447	4.53284	4.7921	3.68205	3.95477	9.90402	5.88427	3.5182	6.70109	7.97392	3.24716	0	8.14842	12.6646	2.6632	2.16503	19.5063	8.02728	11.45	2.98359	0.817427	0	0	1.18036	0	1.24682	0	2.13411	0	0	0	0.780754	0
ARC5483	1212	unclassified.Proteobacteria	cmlA6,catB11				Bacteria;Proteobacteria;Gammaproteobacteria	2.99807	1.23135	4.70331	0	0.89586	2.02908	0	2.08231	1.84912	0	2.82421	3.09633	4.68382	0.821347	4.43028	7.60402	0	4.87101	1.15925	1.18018	0	0.987178	0	1.29058	2.09834	7.08953	1.45875	2.77432	7.22922	9.50697	4.8978	2.10202	0	0	0	0	0	1.48659	1.31635	0	2.27011	0
ARC353	1350	plasmid.unclassified	AAC(3)-IId					7.1776	4.42191	13.7232	4.64934	2.41285	5.46498	3.82022	0	2.49015	0	0	2.08486	0	0	0	4.2667	0.91838	0	3.12223	1.05954	1.1086	1.77253	1.10197	2.31731	0.94192	0	2.61927	0	10.3844	5.33447	0	9.43576	18.4871	6.98907	21.1552	3.28763	2.7854	8.00779	1.18179	0	4.07611	1.25826
ARC3872	3012	unclassified.unclassified	catP			Bacteria	Bacteria	1.20639	8.91869	13.248	11.4613	3.24437	1.63296	11.5577	4.60846	2.97627	3.3748	3.03049	1.8689	0.538493	5.61854	4.45676	7.64946	8.64412	5.88014	9.79585	7.59828	6.95636	14.3003	7.40868	7.78976	2.95523	2.85276	5.28289	12.28	2.90897	1.43457	0	1.69167	0	0	1.45876	3.68385	0	0	0	2.42621	1.82694	0.563963
ARC1583	1502	plasmid.Firmicutes	catP				Bacteria	0	7.94884	1.89761	2.08942	4.33735	0	1.71681	6.72106	0	4.7373	3.7982	0.624625	0	2.65106	4.46863	4.6019	0.825442	1.96527	1.87085	6.6662	2.98924	1.59316	1.98091	2.0828	5.07959	5.72071	1.1771	3.358	1.16669	0.958925	0	0	0	0	1.46264	0	0	0	1.06219	0	0	0
ARC2918	1008	plasmid.unclassified	catP					0	1.48055	4.24138	1.5567	2.15433	1.21986	2.55818	2.50373	0	5.04211	5.65962	0.930742	0	2.96272	0	0	3.68992	2.9284	4.18156	2.83805	5.93894	3.56089	0	0	0	0	0	1.66789	0	0	0	0	0	0	0	0	0	0	0	0	2.72954	0
ARC2810	1364	unclassified.Firmicutes	APH(2'')-IIIa			Bacteria	Bacteria	1.77598	0	7.31358	1.1504	0.796028	0.901481	1.8905	0	0	2.23568	0	0	0.594553	0	0.984146	0.844581	0	1.08205	0	1.04866	0	0	0	0	0	1.57487	0	1.23258	3.85417	1.05594	5.80268	0	1.52478	1.38347	3.22125	1.62694	24.8113	1.32093	7.01796	12.0546	5.04284	7.47209
ARC3464	1612	unclassified.unclassified	aad(6)	ICEberg|791		Bacteria	Bacteria;Proteobacteria;Epsilonproteobacteria;Campylobacterales;Campylobacteraceae;Campylobacter;Campylobacter coli	8.26515	10.1838	15.029	13.6279	4.71494	12.2047	12.7972	3.91402	2.78056	4.41403	6.37023	1.74601	3.0185	1.23508	5.82917	12.8636	4.61469	3.66232	4.35796	9.76063	1.85684	3.7111	2.7686	2.91101	0	9.32809	1.09678	4.1718	2.17415	4.46745	9.81992	6.32172	3.87059	40.9719	0	5.50657	6.99807	0	0	0	4.26702	3.16127
ARC5471	2481	plasmid.unclassified	lnuG			Bacteria	Bacteria	0.976396	0	1.72322	0.632467	2.62583	4.95615	5.71647	9.15511	1.35498	5.32622	5.05876	3.02519	5.22996	4.41362	7.03381	4.64332	5.49696	13.6824	9.0609	5.76532	1.80969	4.34024	1.19925	2.52186	8.20051	2.59749	0	11.52	1.41263	1.16107	1.59509	2.05373	0.83829	0	0	0.894458	0	1.45244	0	0	0	0
ARC591	1495	plasmid.Proteobacteria	EreA			Bacteria	Bacteria	9.72217	9.98257	12.3922	8.3968	5.08393	0.822489	0	0	1.49909	0.679925	0.763197	0	1.62737	3.99521	0.89791	2.31172	4.14653	0	4.69901	9.56773	0	7.20277	1.99019	2.09255	2.55169	2.87375	2.36523	7.87201	0	1.92683	1.32355	5.11235	1.39117	0	0	0	0	0	0	4.88812	0	0
ARC791	1207	plasmid.Proteobacteria	OXA-1				Bacteria	10.035	1.23645	2.3614	2.60009	1.79914	4.07496	2.13641	4.18187	0.92839	0.842161	2.83591	0	3.35945	0.824749	7.78511	1.90888	1.02719	1.2228	1.16405	0	0	0	1.23253	0	0	0	0	1.39291	5.80733	4.77318	1.63936	8.44293	5.16934	3.12684	9.10062	5.5157	1.5577	10.4493	0	0	11.3976	1.40734
ARC2381	1278	plasmid.unclassified	AAC(3)-IId					12.3207	10.5098	10.0359	8.59473	0.849595	9.62144	7.06202	0.987386	0	1.59075	4.46393	0	1.26912	0	8.40298	5.40849	0	1.15486	2.19876	3.35769	0	3.74479	2.32811	3.67179	2.98496	0	1.38342	0	8.22706	6.762	6.19315	5.98041	32.5477	11.8125	34.3801	1.73642	8.82699	4.22947	1.24837	0	2.15288	1.32915
ARC1712	2454	chromosome.Actinobacteria	mtrA			Bacteria	Bacteria;Actinobacteria;Actinomycetia;Corynebacteriales;Dietziaceae;Dietzia	9.37782	6.08148	7.54944	3.83656	7.96417	6.01281	4.72857	2.05685	3.1964	2.4853	3.71957	2.29386	2.31328	4.05653	1.64105	0	2.02089	3.00716	2.29015	4.08013	4.87893	1.46267	4.24354	1.2748	3.10903	3.50143	1.44092	3.4255	0	1.17384	0	0	0	0.768969	0.895228	0.904299	3.06463	0	1.30026	0	3.92413	0
ARC2086	2313	chromosome.Actinobacteria	mtrA			Bacteria	Bacteria;Actinobacteria;Actinomycetia;Corynebacteriales;Dietziaceae;Dietzia	9.42583	7.09742	6.16127	7.46246	7.04139	2.12645	3.34455	3.27336	1.45339	2.63681	3.45303	3.65053	3.85676	1.29114	2.32145	0.498058	2.14408	4.46667	3.64463	1.85522	1.94113	3.10366	1.92952	2.02877	1.64928	0.928719	0.764379	2.90746	0	0.6227	0	1.10145	0.899178	0.815845	0	0	2.43858	3.11587	1.37952	0.789855	4.75811	0.734395
ARC3888	2936	chromosome.Actinobacteria	mtrA			Bacteria	Bacteria;Actinobacteria;Actinomycetia;Corynebacteriales;Dietziaceae;Dietzia	8.66336	5.5914	5.82467	5.87897	7.02652	6.70093	2.63486	4.72775	1.52666	5.19323	4.6634	3.83455	3.86703	2.03434	3.6577	1.56949	1.68912	4.52426	2.39272	2.43593	4.07796	1.22254	2.53349	1.59828	2.59862	2.9266	3.01091	1.71789	0	0	0	1.73546	1.41676	1.28546	1.49652	0.755841	1.92113	0.613676	1.0868	0.622253	6.55982	0.578561
ARC4019	2292	chromosome.Actinobacteria	mtrA			Bacteria	Bacteria;Actinobacteria;Actinomycetia;Corynebacteriales;Dietziaceae;Dietzia	11.626	9.76698	8.70481	3.42311	8.52708	5.36484	5.62532	2.75279	3.42232	6.20892	3.98248	2.45599	2.47679	1.30297	2.92839	2.01049	3.24558	7.7273	1.83901	1.87222	1.30594	1.04403	2.59627	1.36491	1.66439	1.87446	1.54277	10.2693	0	0	0	0	4.53708	1.64664	0	0	0.820309	0.786105	0	1.59418	3.60128	0
ARC5424	4814	unclassified.Actinobacteria	mtrA			Bacteria	Bacteria;Actinobacteria;Actinomycetia;Corynebacteriales;Dietziaceae;Dietzia	5.78688	7.44027	6.21669	5.86721	7.89414	6.38565	4.28524	5.50467	2.5605	5.06766	6.39934	5.84662	3.8746	1.86108	3.62503	4.78608	2.57543	2.75929	1.75115	3.86267	3.41976	2.23684	4.01737	2.59939	3.43388	2.23112	1.46906	5.23859	0	0.598382	0	0.529218	0.864062	0	0	2.76587	1.95279	0.748547	0.331412	0.379504	6.2869	0.352857
ARC190	1172	chromosome.unclassified	rpoB2			Bacteria	Bacteria;Actinobacteria;Actinomycetia;Corynebacteriales;Dietziaceae;Dietzia	6.20078	6.36687	10.9436	12.0498	1.85287	3.14749	4.40042	2.15338	7.64892	2.60193	1.94706	1.601	4.84368	9.34317	12.5991	6.8806	5.28931	15.1118	5.99405	6.10229	11.4928	4.08348	6.34669	9.34239	7.59483	10.9972	6.03416	4.30351	1.49519	0	0	4.34753	1.77457	0	0	0	3.20844	0	1.36128	1.55882	3.52139	4.34809
ARC3696	1946	chromosome.Actinobacteria	rpoB2			Bacteria	Bacteria;Actinobacteria;Actinomycetia;Corynebacteriales;Dietziaceae;Dietzia	8.71381	9.20285	6.59091	8.06347	4.46365	6.95058	2.6502	4.53913	4.03081	6.26817	4.69056	4.339	3.3339	4.09239	3.44906	4.14392	5.09687	12.135	2.88799	3.67517	3.07628	5.53347	5.35131	4.01897	7.18783	5.51934	4.54267	7.77551	0	0	0	2.61835	4.27502	0	0	0	1.93232	2.77763	0.819843	0	8.48317	0.872896
ARC188	4224	chromosome.Actinobacteria	mtrA			Bacteria	Bacteria;Actinobacteria;Actinomycetia;Corynebacteriales;Dietziaceae;Dietzia	4.8747	8.83283	7.42241	3.71485	9.25383	6.69538	3.96809	2.38992	2.12228	3.85034	3.24142	3.33163	3.26385	1.88536	3.49577	1.90911	2.64165	2.09647	2.661	3.72494	3.1888	3.39903	0.352193	1.85154	3.61248	3.55987	3.3485	3.18416	0	0.340981	2.34223	0	0.492376	0.893489	0	0.525367	0	0	0.377702	0	1.62842	0
ARC3252	4209	unclassified.Actinobacteria	mtrA			Bacteria	Bacteria;Actinobacteria;Actinomycetia;Corynebacteriales;Dietziaceae;Dietzia	9.49638	8.50973	4.4016	6.71056	10.5766	5.84282	4.28855	3.59766	4.2597	3.62255	2.71081	3.34351	4.04618	1.65557	1.91358	1.64221	2.06194	4.20788	1.66905	3.39837	3.91132	3.12689	2.12069	2.97303	2.4169	3.57255	3.36044	4.39383	1.24901	1.02659	1.41034	0.605287	0.988262	1.79335	1.0439	0	0.446697	0.856143	1.13715	0	5.55635	1.21073
ARC3873	3702	chromosome.unclassified	mtrA			Bacteria	Bacteria;Actinobacteria;Actinomycetia;Corynebacteriales;Dietziaceae;Dietzia	6.5436	9.67517	10.3938	5.08639	7.919	5.97871	4.17933	4.43123	3.02692	3.84409	3.69847	4.81512	2.84782	2.68901	4.3513	2.48948	1.67452	3.9868	1.89763	2.31827	0.808542	2.58554	2.00927	3.80272	3.43488	2.9013	3.34307	0.454143	0.473356	1.16718	0	0	0	1.52921	2.96717	0.599446	1.52362	1.46009	0	0.986999	5.94571	0
ARC2154	1154	chromosome.unclassified	rpoB2			Bacteria	Bacteria	6.2975	2.58647	2.46985	1.35975	2.82266	1.06553	3.35179	3.28045	0	1.76168	0.988717	1.62597	1.4055	1.72526	2.32647	0	1.07436	6.39478	2.43502	4.95798	10.3751	3.11038	3.86741	1.35545	3.3057	9.3073	15.3207	16.0257	1.51851	2.4962	6.85862	2.20767	0	0	1.90372	1.92301	6.51698	1.56131	1.38251	1.58313	5.96052	0
ARC3664	1094	unclassified.unclassified	mtrA			Bacteria	Bacteria;Actinobacteria;Actinomycetia;Corynebacteriales;Dietziaceae;Dietzia	6.64289	6.82082	5.21061	4.30297	1.98498	4.49587	3.53562	0	0	2.78745	2.08589	3.4303	7.4129	1.81988	2.45407	4.2121	0	4.0473	3.85285	1.30747	1.36802	3.28097	0	1.42978	3.487	5.89066	0	4.61034	0	0	0	4.6575	0	0	0	0	1.7186	0	2.91666	0	5.02994	0
ARC5448	1066	chromosome.unclassified	rpoB2			Bacteria	Bacteria;Actinobacteria;Actinomycetia	10.2261	5.59998	12.0318	5.888	10.1856	11.5349	1.2095	3.55125	3.15356	2.86066	1.07034	5.28061	0.760761	7.47071	5.03706	10.8068	8.14136	9.69175	2.63603	2.68363	7.01975	5.61191	4.18667	4.40202	15.5072	0	3.31709	4.73144	4.9316	0	3.71241	2.38992	9.75515	5.31064	0	2.08175	0	6.7608	0	0	7.74308	0
ARC1942	2457	chromosome.Actinobacteria	mtrA			Bacteria	Bacteria;Actinobacteria;Actinomycetia;Corynebacteriales;Dietziaceae;Dietzia	6.40857	5.46665	4.64014	3.19323	3.97722	6.00547	4.72279	4.10868	3.64857	4.55082	2.3219	1.52737	2.64052	3.64642	3.27808	0	3.53223	3.60419	3.43103	4.07514	4.26385	1.46088	1.81644	1.27325	2.07015	1.74858	0.71958	0	0	0	2.41601	0	1.69296	0	0	1.80639	0.765221	0	1.29867	0	3.35943	2.76541
ARC4139	1039	unclassified.Proteobacteria	mtrA			Bacteria	Bacteria;Actinobacteria;Actinomycetia;Corynebacteriales;Dietziaceae;Dietzia	4.66302	1.43638	5.48644	4.53076	4.1801	5.91733	0	3.64354	2.15701	0.978333	4.39261	1.80594	3.90265	6.70674	0	5.54383	1.19328	8.52309	0	4.13005	2.88087	3.45465	2.86364	7.52735	7.34317	0	8.50822	0	3.37317	1.38624	3.80888	0	0	0	0	0	1.80957	0	0	0	6.62025	0
ARC4622	1430	chromosome.Actinobacteria	mtrA			Bacteria	Bacteria;Actinobacteria;Actinomycetia;Corynebacteriales;Dietziaceae;Dietzia	8.47007	5.21816	0.996575	1.09731	5.31502	0.859874	0.901624	5.2946	0	2.84332	0.797888	0	1.13422	5.56908	9.38724	4.028	1.734	4.12843	3.93009	9.00236	1.04658	5.02011	2.08065	5.46917	6.22457	1.50219	1.23637	7.05414	0	3.02162	1.38372	0	2.90881	2.63923	0	3.10371	0	0	0	0	8.65817	0
ARC1058	1031	chromosome.unclassified	rpoB2			Bacteria	Bacteria;Actinobacteria;Actinomycetia;Corynebacteriales;Dietziaceae;Dietzia	2.3496	2.89504	1.38225	3.04394	4.21254	1.19265	3.75167	1.22394	2.17375	1.97185	1.10667	0	3.14635	1.93108	0	1.11737	1.20253	2.86307	1.36276	0	0	2.32097	1.44293	1.51715	1.23336	0	0	1.63069	0	0	0	2.47105	2.01726	0	4.26167	0	0	1.74758	0	3.544	5.3373	0
ARC1615	1349	chromosome.unclassified	rpoB2			Bacteria	Bacteria;Actinobacteria;Actinomycetia;Corynebacteriales;Dietziaceae;Dietzia	12.5701	16.5945	8.45131	11.632	12.0732	2.73452	13.3807	11.225	5.81465	8.28864	7.61217	11.1275	3.00582	2.2138	2.98527	1.70794	3.67624	3.28224	1.04152	1.06032	8.87538	4.43462	1.10279	0	0	7.96192	0	3.73885	1.29901	1.06768	1.4668	0	6.16693	0	0	0	1.39373	0	0	0	5.09892	1.2592
ARC2453	1016	unclassified.unclassified	rpoB2			Bacteria	Bacteria;Actinobacteria;Actinomycetia;Corynebacteriales;Dietziaceae;Dietzia	7.15287	7.34446	1.40266	3.08888	9.61815	9.68205	7.61411	4.96803	8.82336	11.0053	5.61506	6.46389	4.7892	3.91918	18.4973	2.26773	1.22029	5.81069	2.76576	7.03925	2.94609	3.53285	1.46424	0	2.50313	6.34289	0	3.30952	0	0	0	0	0	0	2.16229	0	1.85054	0	0	0	1.35402	0
ARC3361	1212	plasmid.Firmicutes	lnuD			Bacteria	Bacteria;Firmicutes;Clostridia;Eubacteriales;Peptococcaceae	0	3.69405	4.70331	1.29468	0.89586	1.01454	2.1276	2.08231	0	4.19343	1.8828	1.54816	2.67647	7.39212	5.53785	6.65352	3.06885	3.65325	0	4.72071	2.46966	11.8461	0	3.87174	2.09834	3.54476	4.37626	4.16148	1.44584	1.18837	0	0	0	1.55697	0	0	0	0	0	0	0	0
ARC952	1700	unclassified.unclassified	rpoB2			Bacteria;Actinobacteria;Actinobacteria;Corynebacteriales;Corynebacteriaceae;Corynebacterium;	Bacteria;Actinobacteria;Actinomycetia;Corynebacteriales;Corynebacteriaceae;Corynebacterium	14.9621	3.51152	9.22125	6.46121	1.27739	0.723306	3.79213	0.742282	0	1.7938	0	0	0	0	0	1.3553	0.729302	0	0.826474	0	0	0	0	0	0	0	0	0	0	0	0	0	0	0	0	0	1.10597	0	4.6924	0	5.6646	0.999209
ARC3885	1044	chromosome.Firmicutes	mel			Bacteria;Firmicutes;Clostridia;Clostridiales;Lachnospiraceae	Bacteria	1.16017	10.0065	9.55528	6.01208	7.28015	7.06679	2.46997	10.8783	4.29336	5.84189	10.9289	1.79729	4.66075	0.953518	9.0006	5.51728	2.37512	2.82742	0	10.9607	0	8.02224	2.84993	0	6.09	2.05759	3.38699	8.0519	1.67851	0	0	0	0	0	0	0	0	0	0	0	1.31771	0
ARC242	2684	chromosome.unclassified	vatB			Bacteria;Firmicutes;Clostridia;Clostridiales;	Bacteria;Firmicutes;Clostridia;Eubacteriales;Clostridiaceae	3.15892	13.3448	9.55732	10.5234	8.09078	6.41382	5.28411	11.2836	4.17499	6.05954	4.67614	2.09729	5.74085	1.48357	4.00112	2.14607	2.30964	3.84926	1.57042	6.92805	2.23042	5.79507	2.21708	4.66225	1.89507	11.2048	7.24594	7.51671	1.95868	0	0	0	0	0	0.818513	0	0	0	0	0	0	0.632882
ARC2534	2049	chromosome.Firmicutes	tetA(P),tetB(P)					2.36451	2.18506	3.47756	4.59488	2.11963	0	5.6632	1.84755	0.546884	0.99218	0.556847	0.457876	1.58315	1.4575	3.27568	0.56223	3.02541	1.44062	3.42852	1.39617	0	1.75177	2.90417	2.29017	0.620591	9.4354	6.04005	1.64103	1.71046	0.702931	0.965697	0	0	0	1.07218	2.16608	0.917593	2.638	1.55726	1.78324	17.4563	0.829017
ARC3155	5341	plasmid.Firmicutes	cfrC			Bacteria;Firmicutes;	Bacteria;Firmicutes;Clostridia;Eubacteriales;Clostridiaceae;Clostridium	1.81422	6.70614	6.40376	8.81381	3.45596	4.14401	5.06942	6.85162	6.50394	8.75463	7.04968	4.74276	7.59194	3.16851	7.79136	5.39229	7.19607	11.6061	7.10263	5.35621	6.44487	6.04838	4.45658	2.92863	4.76162	5.22854	3.31026	3.14779	38.3873	13.4835	7.40952	1.431	3.50462	3.53314	3.2906	2.07747	2.11213	16.8672	25.0917	35.5741	4.12114	3.81649
ARC1855	1751	plasmid.Proteobacteria	cfrC			Bacteria;Firmicutes;	Bacteria;Firmicutes;Clostridia;Eubacteriales;Clostridiaceae	5.53384	9.37541	10.5804	14.3383	3.10046	5.61791	6.62702	5.7653	1.27992	5.80519	0.651616	0	1.85259	3.97962	9.1996	3.94749	7.78866	11.8006	5.61681	8.16891	3.41887	4.78311	10.1953	6.25316	9.44071	8.5876	15.1457	16.3227	10.0078	5.75793	5.65024	0	0	2.1554	1.25465	0	1.07376	1.02899	1.82229	0	3.14263	0
ARC1739	1017	plasmid.Firmicutes	cfrC			Bacteria	Bacteria;Firmicutes;Clostridia;Eubacteriales;Clostridiaceae;Clostridium	2.38195	10.2721	4.20384	6.17169	2.13526	7.2544	8.87439	3.72236	1.10183	3.99799	0	0	3.18966	4.89416	0	5.66376	2.43818	0	5.52608	0	0	0	0	1.53804	0	2.11222	0	0	5.16921	0	3.89127	2.50507	2.04503	0	0	2.18206	1.84872	0	3.13749	3.59279	2.70538	3.34052
ARC5459	2024	unclassified.Proteobacteria	cfrC			Bacteria	Bacteria;Firmicutes;Clostridia;Eubacteriales;Clostridiaceae;Clostridium	0	6.63614	2.11231	3.87636	1.07291	3.64512	1.91105	1.87037	2.21456	6.02661	3.38235	3.70825	3.6061	4.42651	3.31615	7.96844	3.06278	2.18762	4.16504	4.94695	0.739433	3.54682	0.735012	0.772818	0.628257	3.18398	3.49409	1.6613	53.6791	20.6368	16.6196	1.25872	4.11027	2.79701	1.08542	6.57851	0	26.7058	35.4712	56.866	0.679688	8.39256
ARC2760	1908	unclassified.Proteobacteria	ANT(6)-Ia	ICEberg|445		Bacteria;Firmicutes;		2.53924	21.1188	12.6975	15.6257	5.12161	8.37792	4.05447	9.25907	8.80948	10.655	15.5479	5.90055	6.37556	11.9999	14.071	5.434	4.54858	3.8677	4.41826	6.74705	2.35316	5.64368	3.89849	0.819803	5.33162	4.50341	3.70652	9.69267	3.67372	6.7939	4.14825	1.33525	1.09004	0.989019	1.15141	2.32615	10.8394	4.72158	1.67234	1.91503	7.93112	1.78056
ARC5759	1439	plasmid.unclassified	ANT(6)-Ia	ICEberg|445		Bacteria;Firmicutes;		5.89197	4.14842	7.92274	5.45223	2.26362	2.56349	4.47993	7.01531	7.0084	3.53193	3.96449	5.21577	3.94496	5.53425	11.1942	3.20225	3.44632	1.02565	4.88188	1.98801	4.16014	2.49436	0	4.34797	3.53465	2.98558	0	0	3.65329	1.00091	1.37506	0	1.44531	0	0	0	0	0	0	0	3.82401	0
ARC4919	1113	plasmid.Firmicutes	APH(2'')-If			Bacteria	Bacteria	0	0	0	0	0	0	0	0	0	0	0	0	0	0.894405	0	0	0	0	0	0	0	0	0	0	0	0	0	0	0	0	7.11128	0	0	0	0	0	0	0	2.86687	0	0	0
ARC1745	1010	plasmid.unclassified	cat_chloramphenicol acetyltransferase					0	4.43286	2.82198	1.55362	2.15006	2.43489	3.82967	2.49877	0	2.01285	0	0	0	1.97123	5.31634	3.42181	4.91015	5.84521	6.95547	7.08107	4.44538	5.92307	1.47293	4.64609	5.03601	2.12686	3.50101	3.32918	0	0	1.95912	0	0	0	0	0	0	3.56783	1.57962	0	1.36207	0
ARC3313	1067	unclassified.unclassified	cat_chloramphenicol acetyltransferase					0	0	8.0137	4.41186	7.12322	4.60964	3.62509	3.54793	2.10041	4.7633	3.208	2.63783	0	0.932964	2.51617	1.07967	2.32392	9.68266	7.90069	1.34056	7.01318	4.48532	4.18275	1.46596	1.19174	4.02648	6.62796	11.0297	3.28465	0	1.85446	0	0	0	0	0	0	0	0	0	0	0
ARC3398	2507	plasmid.unclassified	cat_chloramphenicol acetyltransferase					1.44941	5.95291	10.8005	7.5109	6.4965	4.41427	6.68576	2.51671	1.34092	1.21638	2.27559	1.12268	0.970448	2.38246	6.96086	2.29758	6.92357	8.83076	12.3295	11.4111	10.1485	10.4994	1.78021	15.5982	4.05773	5.99796	4.9366	14.083	2.79595	1.14903	5.52493	1.01622	0.829596	1.50542	0.876302	4.42591	0	0.718689	0	0	2.19495	0.677565
ARC5390	1450	plasmid.Firmicutes	cat_chloramphenicol acetyltransferase					0	5.14619	6.8798	6.49304	11.981	11.8722	9.78107	4.35131	0	9.11334	3.14753	0	3.35574	2.0596	3.70311	0.794489	1.71009	7.1251	7.75175	3.94586	3.09644	4.95087	2.05195	6.47248	6.13872	0	2.43863	1.15947	0	0.993314	1.36463	0	2.86869	0	0	1.53045	0	0	0	0	0.94875	1.17149
ARC1471	1395	unclassified.Proteobacteria	floR	ICEberg|12		Bacteria	Bacteria	12.1556	17.1171	13.2805	16.8726	10.8967	2.64435	0.924246	2.71372	9.63928	6.55799	7.36116	2.69014	5.23207	1.4272	1.92455	3.30325	2.66627	1.058	2.01434	8.20287	2.14568	2.57303	1.06643	3.36384	1.82307	0	1.26739	1.20519	2.51235	3.09743	1.41843	3.65255	7.45447	4.05817	3.14966	6.36315	2.69555	0	2.28733	0	1.97231	1.21767
ARC2759	1417	plasmid.Proteobacteria	tet(G)				Bacteria	17.0955	1.05321	14.08	9.96638	13.7926	3.47105	4.54948	6.2337	8.69882	4.30412	3.22083	3.31047	1.14463	0.702521	1.89467	0	0.874957	2.08315	0.991535	1.00944	4.22473	0	1.04987	1.10387	1.79477	3.03194	0	1.18648	8.6567	1.01645	2.79282	1.79792	2.93549	3.99516	3.10076	0	0	0	0	5.15719	0.970845	1.19877
ARC3320	1152	plasmid.unclassified	mel	ICEberg|937,ICEberg|937		Bacteria;Bacteroidetes;Bacteroidia;Bacteroidales;	Bacteria;Bacteroidota;Bacteroidia;Bacteroidales;Bacteroidaceae;Bacteroides;Bacteroides fragilis	1.05141	14.2503	8.65948	5.44844	5.65512	5.3369	7.83443	5.47691	3.89085	2.64711	1.98087	4.88639	2.1119	5.18475	11.6526	5.00004	9.68604	10.2494	10.9766	8.69152	7.79485	9.34734	5.1655	12.2202	2.20762	7.45877	1.53473	4.37822	1.52115	6.25133	1.71763	2.21151	1.80538	4.91419	1.90702	0	0	1.56402	0	1.58588	0	0
ARC3335	8541	chromosome.Bacteroidetes	Mef(En2)			Bacteria	Bacteria	1.70175	5.94092	7.34159	9.36972	2.66964	4.89487	3.62297	5.02329	2.49277	3.6894	2.93895	3.62489	3.22831	6.64348	10.2159	7.28351	10.887	8.98578	10.3636	9.71336	9.28702	7.28438	2.78687	5.31101	2.82874	4.77864	2.27703	4.33055	3.69307	0.337269	0	2.38628	0.730523	0.66282	1.02887	0	0.220132	0	0	0.213902	0.161069	0
ARC3915	5940	unclassified.Bacteroidetes	Mef(En2)			Bacteria	Bacteria	1.01955	5.77863	6.95757	8.18918	3.47304	2.8981	6.51173	6.16069	2.26377	2.73802	3.84168	3.63271	2.59401	6.03317	7.23165	7.56369	8.97508	7.70258	8.04212	8.90975	9.32233	6.44557	3.75673	3.4233	4.7096	3.61637	2.38116	6.22681	2.6551	0.969903	0.99935	0.428898	1.40054	0.63537	0.739694	0.373594	0	0.303325	0.268588	1.23026	0.463195	0
ARC1651	11493	chromosome.Bacteroidetes	Mef(En2)			Bacteria	Bacteria;uncultured bacterium	1.89698	8.82997	9.4238	8.87452	3.11762	5.6704	6.95536	6.47793	2.0475	1.76888	2.97828	4.57135	2.18743	8.14186	10.0447	7.51768	9.7088	10.4019	11.2469	10.3299	10.5478	9.57751	5.43651	5.03566	3.42986	4.85959	3.84584	7.60675	2.13461	0.375961	0.5165	1.99503	0.904811	0.492573	1.33805	0.193087	1.14513	0.940618	0.694081	0.317921	0.59849	0.295598
ARC4898	1151	plasmid.Proteobacteria	tet36			Bacteria	Bacteria	6.31392	1.29661	6.19071	9.54306	0.943338	6.40984	2.24035	2.19267	5.84135	5.29881	1.98259	0.815106	2.81832	6.05413	12.829	5.00438	8.6173	10.2583	20.7516	7.45635	19.5041	5.19748	11.6325	6.79489	11.0477	20.5294	10.7524	5.8427	27.4045	11.2622	5.15738	0	3.6139	0	0	0	0	4.69614	0	0	0	0
ARC5170	5704	unclassified.Bacteroidetes	Mef(En2)			Bacteria	Bacteria	1.27407	4.18624	5.49654	8.2529	3.80709	5.82043	4.74681	4.867	2.75034	2.8513	3.00047	2.96062	2.84352	4.53757	9.17823	6.66485	7.60755	8.79753	5.66534	8.52608	8.39614	7.76105	1.82567	3.29071	3.56688	5.2724	2.16972	5.6002	1.8433	0.505016	0	1.33993	1.09386	0.661658	0.385149	0	0.329619	0	0.279701	0.32029	0	0
ARC607	4696	unclassified.unclassified	Mef(En2)			Bacteria	Bacteria	2.06341	5.40262	7.89026	9.02195	6.01157	3.14213	3.84381	6.98655	3.10208	3.67979	2.18672	2.39741	2.07233	3.60371	6.86052	3.43444	7.65643	8.17159	10.1725	6.09189	7.64878	6.87913	3.16794	3.99706	2.70782	2.74462	3.76493	3.22213	3.35845	0	1.26408	1.08503	0.442887	0.803683	0	0	0.800744	0.767356	2.37817	0.389041	0	0
ARC1130	1254	plasmid.unclassified	tetS	ICEberg|67		Bacteria	Bacteria	0.965885	3.57032	6.81867	0	0.865855	1.96112	2.05634	2.01257	2.68078	0	2.72962	5.98525	1.94012	10.3199	4.2819	0	0.988687	0	1.12042	2.2813	0	2.86234	2.37267	3.74207	2.02806	5.13906	1.4099	1.3407	2.79484	0	0	4.06324	0	0	3.50381	0	0	0	0	2.91377	4.38816	5.41836
ARC2928	1293	plasmid.unclassified	tetS	ICEberg|67		Bacteria	Bacteria	0	0	3.3065	3.64072	1.67948	0	0.997156	3.90372	2.59992	1.57229	0	2.17677	1.8816	3.84947	7.26731	0.890958	0.958866	3.4244	1.08662	1.10625	0	3.70135	1.15055	1.20973	0	1.66135	1.36737	2.60052	0	2.22785	1.53033	0	0	1.45943	0	0	0	2.78693	3.70166	1.41294	6.3837	0
ARC4283	1080	plasmid.Firmicutes	tetS	ICEberg|67		Bacteria	Bacteria	3.3645	1.38185	1.31954	0	1.00535	2.27707	0	2.33681	2.07512	0	3.16939	0	0	3.68694	4.97176	2.13335	1.14798	0	1.30093	2.64884	4.15725	4.43133	0	0	1.1774	3.97801	1.63705	3.1134	1.62256	1.33362	0	0	0	0	0	0	1.74088	3.33658	1.47724	1.69161	5.09514	0
ARC3013	2488	plasmid.unclassified	lnuD			Bacteria	Bacteria	2.43412	10.7971	6.87348	8.82963	3.05485	4.44798	2.59108	2.53593	0	1.63423	2.29297	1.13125	0.977859	2.80077	4.31632	1.8521	5.48149	10.0846	7.34127	4.02437	7.81992	3.36625	2.39174	5.02953	2.55545	6.04376	1.42123	1.35148	4.22596	4.05231	0.795303	5.11988	0	0.75846	1.76599	0.891941	1.51137	1.44835	0.641244	0	2.21172	0
ARC4392	1835	chromosome.Firmicutes	Erm(47)	ICEberg|23		Bacteria;Firmicutes;	Bacteria;Firmicutes;Tissierellia;Tissierellales;Peptoniphilaceae	1.9802	4.87976	4.65974	11.9717	1.77512	4.02056	4.21577	2.75069	4.27464	5.53945	3.73072	1.02255	3.97751	7.59489	6.58386	8.78917	7.43212	7.23882	4.59402	10.1335	3.26237	3.26011	4.8643	4.26208	3.46483	10.5358	6.74445	8.24585	8.5947	12.5585	5.39159	0	0	0	3.59165	3.62804	10.246	8.83694	7.82493	0.995605	5.24786	0.925698
ARC1715	4060	chromosome.unclassified	vatB			Bacteria;Firmicutes;Clostridia;Clostridiales;	Bacteria;Firmicutes;Clostridia;Eubacteriales;Clostridiaceae	1.19332	9.55721	11.5833	6.95683	8.55789	8.48014	4.12837	8.70261	4.69203	7.26063	6.74471	2.54189	4.99366	2.94228	7.27396	4.53994	5.80208	3.99878	3.80667	7.04619	2.94899	6.48328	5.12987	3.08214	3.4452	8.99462	5.66111	3.31278	2.15808	0	0.487368	0.627501	0	0	0	1.63977	0	0	0	0	0	0.418388
ARC765	2931	chromosome.Firmicutes	bacA			Bacteria;Firmicutes;Tissierellia;Tissierellales;Peptoniphilaceae;Anaerococcus;	Bacteria;Firmicutes;Tissierellia;Tissierellales;Peptoniphilaceae	0.826489	0	0	0	0.370448	0	0	0	0	0	0	0	0	0	0	0	0	0	0	0	0	0	0	0	0	0	0	0	2.98936	0.982809	2.02529	1.73842	0.709586	1.28765	2.99814	1.51426	5.13176	2.45889	4.3546	1.86994	9.38716	2.89774
ARC4946	2975	chromosome.Firmicutes	bacA			Bacteria;Firmicutes;Tissierellia;Tissierellales;Peptoniphilaceae;Anaerococcus;	Bacteria;Firmicutes;Tissierellia;Tissierellales;Peptoniphilaceae	0.407133	0	0	0	0	0	0	0.424161	0	0.341677	0	0.315357	0	0	0	0	0	0	0	0	0	0	0	0	0	0	0	0	0.58903	2.42068	3.32557	0	0	0.634302	2.21535	0	1.26397	1.21126	1.60882	1.84229	10.1732	1.71293
ARC1103	2702	chromosome.Firmicutes	bacA			Bacteria;Firmicutes;Tissierellia;Tissierellales;Peptoniphilaceae;Anaerococcus;	Bacteria;Firmicutes;Tissierellia;Tissierellales;Peptoniphilaceae;Anaerococcus;Anaerococcus mediterraneensis	0.896536	0	0	0	0	0	0	0	0	0	0	0	0	0	0	0	0	0	0	0	0	0	0	0	0	0	0	0	5.18834	3.73136	1.46463	0	0	0.69839	0	0.821299	2.78334	1.33364	1.18091	0	10.6919	4.40066
ARC983	1403	chromosome.unclassified	bacA,bacA			Bacteria;Firmicutes;Tissierellia;Tissierellales;Peptoniphilaceae;Anaerococcus;	Bacteria;Firmicutes;Tissierellia;Tissierellales;Peptoniphilaceae;Anaerococcus;Anaerococcus mediterraneensis	1.72661	0	0	0	0	0	0	0	0	1.44902	0	0	0	0	0	0	0	0	0	0	0	0	0	0	0	0	0	0	6.24506	1.02659	0	0	0	0	0	0	0	0	2.27429	0	3.92213	4.84292
ARC5297	1261	plasmid.unclassified	cat_chloramphenicol acetyltransferase					0	4.734	7.91096	4.97748	11.1936	4.87558	11.2471	11.0077	6.22043	10.4793	9.95303	5.20802	3.8587	6.31545	5.32266	3.65427	6.88239	4.68173	3.3426	3.40296	4.74738	5.69291	4.719	3.72129	9.07559	8.51755	2.80414	1.33326	1.38966	0	0	2.02034	0	0	0	0	0	0	0	0	1.09095	0
ARC5080	1380	plasmid.Proteobacteria	aadA16,catB3			Bacteria;Proteobacteria;	Bacteria	13.1654	7.57012	3.09805	3.4112	4.72079	0.891029	0.934292	3.65762	4.87203	5.89269	0.826797	5.43877	2.35064	0.721357	7.78189	4.17394	1.79683	7.48652	3.05436	4.14602	2.169	2.601	3.23405	2.26693	1.84289	0	5.12466	2.43658	0	2.0874	0	3.69225	4.5213	0	1.59195	0	0	6.52809	0	0	4.98438	1.23091
ARC1175	1023	unclassified.Bacteroidetes	mel	ICEberg|325				9.4719	7.29421	12.5376	6.13549	4.24548	8.41383	3.781	9.86807	7.66761	10.93	10.0379	12.8393	6.3419	2.91927	7.87317	2.25222	3.63582	5.77093	5.49367	2.79643	1.46296	9.35648	2.90843	0	1.243	0	1.72826	9.86063	0	0	0	0	0	0	15.0325	8.67703	3.67575	47.5536	46.7864	1.78586	45.7218	69.7395
ARC1824	1122	unclassified.unclassified	ermTR	ICEberg|409		Bacteria;Firmicutes;	Bacteria	5.39759	5.32048	5.08058	12.5868	0	2.19184	3.44739	8.99736	4.99361	1.81192	4.06766	2.50852	1.44558	5.32338	2.39283	4.10698	2.21001	6.57716	2.50447	5.09938	1.33388	1.06636	0	0	1.13333	3.8291	1.57577	0	1.56182	1.2837	3.52712	2.27064	1.85365	1.68186	1.95801	0	0	0	2.84388	0	4.90441	1.51395
ARC4570	2130	unclassified.unclassified	ermTR	ICEberg|409		Bacteria;Firmicutes;	Bacteria	5.68648	13.3124	6.02156	10.3137	3.5683	6.35015	4.23721	1.77729	7.36522	3.8178	4.82104	4.8451	2.66516	2.33679	2.52089	3.2451	1.16414	3.46459	2.63851	3.35769	2.81054	2.80859	2.0953	2.20308	1.19398	1.00851	2.49015	2.36794	1.64541	1.3524	7.43179	5.98041	2.92929	0	4.12561	2.08371	0	5.07536	0.749021	0	4.52104	1.59498
ARC5043	1786	unclassified.unclassified	ermTR	ICEberg|409		Bacteria	Bacteria	4.06905	4.17804	7.9793	5.27151	2.43176	6.88477	1.44381	5.65231	8.78383	4.55314	9.58269	6.30361	6.81107	2.2295	3.00644	3.87013	1.38837	1.65276	1.57335	1.60176	0.837968	2.67964	1.66592	1.75161	0.711977	3.60827	0.989927	1.88268	1.96233	3.22577	4.43161	2.85292	2.329	0	6.15031	2.48505	0	4.03528	2.67987	1.02292	3.08105	0.951095
ARC298	1965	plasmid.Firmicutes	lnuD			Bacteria	Bacteria	3.08198	8.35437	8.70291	6.3884	1.65768	1.87728	1.31229	1.28436	2.28105	3.10378	0.580651	2.86469	1.23812	2.02641	4.782	6.4489	1.89284	12.0176	3.57508	4.36756	3.04654	1.82666	3.7854	3.98011	1.29424	5.46597	2.69925	1.71118	0.891788	2.19894	4.02791	0	2.11684	0.96033	6.70806	0	0.956818	0	1.62383	0	0.700096	1.72891
ARC3958	1890	plasmid.Firmicutes	lnuD			Bacteria	Bacteria	3.84514	4.73776	5.27816	7.47215	1.72346	1.30119	4.09309	4.00596	1.77868	2.68912	1.81108	3.47477	1.71634	4.21364	5.68201	4.87623	11.8077	10.1518	10.4074	16.6499	7.12672	13.294	11.0197	14.897	5.3824	2.27315	16.8382	2.66863	0.927176	1.52413	6.28163	5.39186	0	0.998439	2.32475	1.17415	0	0.953308	0	0.966632	3.63939	1.79752
ARC2863	2061	chromosome.Firmicutes	lnuD				Bacteria	1.17537	5.7929	5.53169	3.80677	4.74141	2.38645	3.12791	1.22453	1.0874	3.45241	3.32163	1.36563	0.786968	1.44901	3.90794	3.91269	4.21091	0.716116	2.04513	3.4701	6.53542	6.38576	4.3309	3.79472	4.31885	3.12682	6.86272	2.44722	9.35274	16.0733	8.64067	0	4.03648	0	13.8571	10.7673	3.649	20.1069	6.96688	3.54572	8.67731	7.41771
ARC4655	1557	plasmid.Firmicutes	lnuD				Bacteria;Firmicutes	0.777919	4.79253	8.23758	7.05463	4.88149	1.57947	0	0.810455	1.43939	1.3057	0	0.602561	1.04171	3.83612	5.17293	2.21967	3.98142	8.5313	4.5119	1.83735	2.88364	0	0	1.00461	1.63339	4.13897	5.67761	1.07979	2.25095	2.77516	2.5417	0	0	0	2.82195	2.85055	1.20755	1.1572	2.04935	1.17337	1.7671	1.09098
ARC229	2120	unclassified.unclassified	vatB			Bacteria;Proteobacteria;Deltaproteobacteria	Bacteria;Firmicutes	0	2.81584	3.36109	2.2205	1.53648	0.58001	4.2572	3.57136	0.528569	7.67161	4.30558	0	1.1476	2.34781	0.633196	4.8906	2.92409	1.39237	1.98822	9.44588	9.17733	6.77241	1.40346	6.6404	6.59788	13.1725	6.67173	8.7234	2.47976	0.67939	1.86671	1.20172	0	0	0	0	0	0	0	0	0	0
ARC4310	1980	plasmid.Proteobacteria	vatB,lnuD			Bacteria	Bacteria;Firmicutes	0	0.753735	0	0.792501	1.09675	1.86306	4.55821	3.82388	0.565943	1.54013	2.88126	0.473832	4.09581	2.01106	4.0678	2.32729	4.38318	2.98165	0	6.50171	1.51173	3.62564	9.01614	4.73995	5.77996	3.25474	7.14347	7.64199	7.08025	17.4583	14.9903	1.28669	0	0.953055	2.21908	1.12078	0	0.909976	0	0	0	0
ARC5186	1085	chromosome.unclassified	vatB			Bacteria	Bacteria;Firmicutes;Clostridia;Eubacteriales	0	0	0	1.44622	2.00144	0	3.56495	0	1.03278	5.62113	2.10319	0.864689	11.2116	2.75246	0	0	6.85611	4.08087	2.58987	2.63664	1.37937	0	0	4.32493	2.34395	1.97984	1.6295	4.64858	4.84524	18.5846	18.237	2.34807	0	1.73922	2.02478	0	0	0	0	0	1.26792	0
ARC3342	1309	unclassified.unclassified	vatB			Bacteria	Bacteria;Firmicutes;Clostridia;Eubacteriales;Peptococcaceae	0	2.28021	4.35478	3.59622	1.65895	3.75743	0.984968	2.89201	4.28024	0	4.35821	7.16721	0	2.28145	5.12749	0	1.89429	3.38254	2.14669	2.18545	8.00327	0	2.27298	8.36462	2.91427	0	5.40262	0	2.67741	26.4074	12.093	7.78504	1.58884	4.32479	0	0	0	0	2.43761	0	0	0
ARC3586	1334	unclassified.unclassified	vatB			Bacteria		0	11.1874	3.20488	0	5.69751	2.76526	5.79905	4.72968	2.52001	1.52397	1.71061	0	3.64754	2.23869	10.0628	5.18145	4.64698	1.10638	3.15968	5.36123	1.1219	7.17517	3.34557	8.20786	2.85965	1.61029	3.97603	7.56179	1.31362	1.07969	0	0	0	0	0	0	0	0	0	0	0	0
ARC5295	1143	unclassified.Bacteroidetes	vatB,lnuD			Bacteria		0	0	2.49362	4.11851	2.84982	3.22735	4.51207	5.52003	0.980373	0.889316	1.99646	0.820811	3.54755	4.35465	2.34886	3.02365	2.1694	1.29126	4.9169	6.25711	7.85623	6.28063	6.50771	8.21094	4.45001	5.63813	12.3745	4.4127	0	26.4623	8.65579	4.45784	0	0	1.92204	1.94151	0	0	0	0	0	0
ARC3791	4246	chromosome.unclassified	vatB,lnuD,mefB			Bacteria		0.570523	4.92076	5.37015	2.95648	5.62582	2.31676	5.76946	9.21297	2.63911	6.46377	6.18053	2.20958	6.87587	6.56459	4.42611	13.0232	9.34386	9.73283	9.26523	16.8438	6.69704	21.1339	20.6717	6.26263	11.0808	5.56509	7.0787	19.7979	0.412709	14.247	30.7572	1.20003	1.46948	3.99987	1.55221	0	0.442805	0	0.375746	0	0.323996	0
ARC667	2739	unclassified.Firmicutes	tetT			Bacteria;Firmicutes;	Bacteria	9.28646	16.8909	11.9669	19.4783	8.32473	9.42754	5.178	11.057	13.0917	9.64903	10.4142	10.9609	7.69815	11.9936	8.33165	5.46773	4.52652	4.31081	4.61667	6.78893	4.37126	4.36824	4.34513	3.99755	3.24978	4.70564	3.87297	3.68289	3.83869	6.31021	1.44484	3.72056	3.79664	2.75582	12.8332	2.43061	1.37287	14.4719	8.73722	3.33504	15.0678	9.92277
ARC5070	1152	unclassified.Proteobacteria	QnrVC3,catB11			Bacteria	Bacteria;Proteobacteria;Gammaproteobacteria	16.8225	3.88644	2.47414	10.8969	1.88504	1.06738	3.35761	0	0.972714	8.82368	2.9713	1.6288	0.703968	0	1.16526	0	1.07623	6.40588	0	1.24165	0	1.03859	0	2.7156	1.10381	24.241	13.8126	17.5129	1.52115	1.25027	0	0	0	0	0	3.85269	0	4.69207	0	0	0	0
ARC941	1332	chromosome.Actinobacteria	rpoB2			Bacteria	Bacteria	0	0	0	0	0.815152	0	0	0	0	0	0	0	0	7.47352	14.1091	4.32436	5.58474	17.7287	3.16443	7.51699	10.1122	13.4736	7.81805	5.87156	3.81859	3.22541	3.982	1.26219	0	0	0	0	0	0	3.29863	0	2.82305	0	2.39552	2.74315	15.492	1.27527
ARC4180	1237	chromosome.unclassified	mel	ICEberg|937			Bacteria	0	0	0	0	0	0	0	0	0	0	0	0	0	0	0	0	0	0	0	0	0	0	0	0	0	0	0	0	0	8.15048	14.3965	4.11909	0	57.9692	0	0	3.03985	0	0	0	0	0
ARC1977	1195	chromosome.unclassified	rphB			Bacteria;Fibrobacteres;Fibrobacteria;Fibrobacterales;Fibrobacteraceae;Fibrobacter;Fibrobacter sp.	Bacteria;Firmicutes;Clostridia;Eubacteriales	0	0	0	0	0	0	0	0	0	0.850618	1.90959	0	0	2.49909	3.36998	7.71219	2.075	2.47015	8.23016	2.39393	25.0479	15.0183	0	0	3.19228	0	0	5.62757	0	0	0	0	0	0	0	0	0	0	0	0	0	0
ARC408	1097	plasmid.unclassified	Erm(47)			Bacteria;Firmicutes;	Bacteria;Firmicutes;Tissierellia;Tissierellales;Peptoniphilaceae	4.41648	4.0813	1.29909	5.72161	1.97955	3.36268	0	0	1.02148	2.77982	2.08018	1.71046	2.95705	4.53725	9.78943	5.25072	4.52074	6.72705	0	7.82339	8.18566	4.36266	6.7806	1.42587	8.11408	13.7073	4.83503	1.53258	12.7793	5.2518	0	11.6119	1.8959	1.72019	0	4.04585	0	0	0	3.33078	5.01618	0
ARC934	1552	unclassified.unclassified	Erm(47)			Bacteria;Firmicutes;	Bacteria;Firmicutes;Tissierellia;Tissierellales;Peptoniphilaceae	1.56085	3.84638	2.75471	4.0442	4.19761	2.37684	4.15375	3.25227	2.16604	5.23963	2.2055	3.02251	6.27039	1.92424	9.51426	8.16501	4.79309	6.65683	6.33701	7.37307	9.64312	3.08366	6.70982	5.03925	0.819325	12.4569	5.6959	4.33309	7.9037	5.56819	8.92461	0	0	1.21588	2.83104	1.42986	0	1.16092	8.22379	0	16.8415	3.28348
ARC839	1064	chromosome.unclassified	bacA			Bacteria;Firmicutes;Tissierellia;Tissierellales;Peptoniphilaceae;Anaerococcus;		0	0	0	0	0	0	0	0	0	0	0	0	0	0	0	0	0	0	0	0	0	0	0	0	0	0	0	0	1.64696	0	0	4.78882	3.90939	0	0	0	7.06823	0	4.49835	3.43409	3.87882	0
ARC1417	1657	unclassified.unclassified	tet(W/N/W)	ICEberg|107		Bacteria	Bacteria	1.46194	9.00661	13.7608	4.73492	17.037	6.67869	6.22485	7.61544	8.11515	4.90761	6.19723	2.26479	5.38363	3.60461	4.86074	4.17143	1.49646	1.78143	0.847921	4.31616	1.80641	4.33238	1.79561	3.77594	3.06962	5.18558	7.46896	7.10239	3.17265	1.73845	1.19415	0	1.25516	0	2.65165	0	0	0	0	0	0	0
ARC4296	1022	plasmid.unclassified	tet(W/N/W),tet(W/N/W)	ICEberg|107,ICEberg|107				2.37029	7.30134	8.36655	1.53537	16.9985	2.4063	12.6157	2.46943	8.77155	6.96225	5.58209	0	8.72865	0.974044	1.31348	2.25442	0	0	0	4.19876	5.85758	0	2.91128	1.53051	4.97688	12.6113	1.72995	8.22523	12.0025	4.2279	1.93612	32.4066	2.03503	1.84643	6.4488	0	0	1.76297	0	1.78761	0	0
ARC1793	1132	unclassified.unclassified	OXA-119			Bacteria	Bacteria	10.6998	2.63674	7.55355	8.31706	0.959172	2.17247	4.55591	2.22947	2.9697	0	4.03173	1.65758	4.29843	7.03514	2.37169	0	3.28572	5.21525	2.48234	2.52717	1.3221	5.28472	3.94257	4.14536	3.36994	13.2835	4.68554	4.45558	1.54802	1.27235	0	2.25058	0	0	0	0	1.66091	0	0	1.6139	0	0
ARC3990	1106	unclassified.unclassified	OXA-119			Bacteria	Bacteria	8.76108	5.39745	5.15408	4.25629	0	1.11177	0	4.56376	2.02634	0	0	0.848271	0	2.7002	3.64116	1.0416	2.24198	21.3514	5.08139	16.8127	17.5913	30.2901	18.8312	11.3142	18.3955	25.2492	19.1827	41.0429	4.75325	3.9068	0	0	0	0	0	0	0	0	0	0	0	0
ARC2066	1835	plasmid.unclassified	tetT			Bacteria;Firmicutes;	Bacteria;uncultured bacterium BD_contig03388	5.94059	15.4526	8.54285	17.1025	6.50878	6.03084	7.02628	6.18905	3.66398	6.09339	3.10894	4.09019	5.30335	5.42492	7.3154	3.13899	2.02694	6.4345	4.59402	3.89748	2.44678	1.95607	1.62143	7.67175	3.46483	5.8532	2.89048	0	2.8649	6.27926	5.39159	1.38837	2.26681	2.05673	3.59165	2.41869	0	0	1.73887	4.97802	9.74602	2.77709
ARC1510	1594	unclassified.unclassified	lnuD			Bacteria	Bacteria;Firmicutes	0.759862	8.42632	11.6225	6.89088	3.40584	4.62843	0.80886	0	1.40598	0.637697	5.72637	1.76572	1.01753	2.49805	5.05286	2.89086	6.2224	13.8888	13.2215	4.48675	6.57232	1.5012	1.86658	4.90647	2.39321	4.0429	4.43666	3.16419	4.3974	3.61432	4.9654	1.59828	0	0	2.75645	1.39219	0	2.26067	0	0	2.58912	2.13131
ARC2095	1204	plasmid.unclassified	lnuD			Bacteria;Bacteroidetes;Bacteroidia;Bacteroidales;	Bacteria;Firmicutes	0	4.95812	5.9182	7.81969	5.41087	2.04256	7.49606	0	2.79211	7.59834	0.947657	0.779226	3.36782	4.13402	10.0344	6.69773	3.08924	1.22584	1.16695	4.75208	3.7291	9.93737	3.7068	7.79494	2.11228	0	4.40534	1.39638	1.45545	0	0	0	0	0	0	0	0	0	0	0	0	0
ARC1797	2681	plasmid.Firmicutes	catP			Bacteria	Bacteria	0.451779	1.11331	6.37868	4.097	6.88486	1.83457	2.40456	2.82405	0.835932	3.41231	2.97906	1.04982	1.51244	11.1392	3.0042	6.44541	3.69956	3.85356	8.38496	2.66762	3.34937	5.80156	2.21957	3.5006	2.84579	2.40372	3.95675	4.38965	4.57536	4.83504	0	1.90053	0.775754	0	3.27772	1.65546	1.40257	1.34409	0	1.36288	4.61812	3.16795
ARC5050	2379	unclassified.unclassified	catP				Bacteria	3.56391	6.90052	10.7826	2.63834	2.28201	4.65178	4.33568	5.83467	1.41307	30.3366	5.27565	1.18309	1.36355	5.0213	2.25704	2.4212	5.73264	8.06511	6.49645	4.20876	5.03274	10.5614	5.62798	2.62999	1.60352	8.12658	5.20221	5.65359	2.94639	0.605425	0.831742	1.07089	0	0	2.77035	0	0	0.757357	2.01187	0	0	0
ARC4240	1375	plasmid.unclassified	ant(9)-I	ICEberg|445		Bacteria	Bacteria;Firmicutes;Bacilli;Lactobacillales;Streptococcaceae;Streptococcus;Streptococcus suis	2.64266	0	0	0	0.78966	1.78854	8.4392	5.50638	3.25983	5.91411	4.14902	6.14086	8.25716	1.44796	1.95255	0.837824	1.80337	1.07339	0	0	4.35378	2.61046	2.16387	1.13759	1.84959	0	0	0	1.27445	8.37996	1.43906	0	0	6.862	28.7593	24.2089	16.4086	20.9659	37.1297	23.9162	2.001	7.41231
ARC5589	1916	chromosome.unclassified	ANT(6)-Ia	ICEberg|829		Bacteria;Firmicutes;		1.26432	5.45238	8.18169	3.27589	1.13338	3.20882	12.1126	5.26881	6.43331	4.77474	5.35951	5.38625	7.19546	5.71514	9.80859	5.41131	8.4121	10.7843	11.7328	5.2258	10.1545	8.7424	1.55288	6.53104	3.98202	6.72691	2.76828	0.877472	4.57297	3.0069	5.16366	6.64837	1.08549	0	1.1466	0	0.981288	0.940372	1.66536	0.953515	4.308	0.886563
ARC4398	1503	plasmid.Firmicutes	lnuG			Bacteria	Bacteria	4.02934	2.97883	0	3.13204	0	0.818111	0.857833	1.67915	0.745553	0	0	1.24842	0.539568	0.662324	0.893131	1.53295	4.12446	0.981979	0.934801	0	0.99575	0.796048	0	0	1.69207	0	0	0	32.6455	17.2492	9.21556	18.6455	8.30259	3.76656	17.54	14.7648	6.25465	17.9816	9.55339	15.8018	5.49177	14.6923
ARC781	1305	plasmid.Firmicutes	vgaC			Bacteria	Bacteria;Firmicutes;Bacilli;Bacillales;Staphylococcaceae;Staphylococcus;Staphylococcus aureus	0	0	0	0	0	0	0	0	0	0	0	0	0.621434	0.762814	1.02864	0	0	1.13097	0	4.38429	0	0	0	0	0	0	0	0	0	0	0	0	0	0	0	0	0	0	0	0	48.4917	0
ARC2750	1650	plasmid.unclassified	vgaE			Bacteria;Firmicutes;Bacilli;Bacillales;Staphylococcaceae;Staphylococcus;Staphylococcus aureus	Bacteria;Firmicutes;Bacilli;Bacillales;Staphylococcaceae;Staphylococcus;Staphylococcus aureus	19.82	4.52241	5.18219	2.853	2.6322	2.9809	0	4.58865	0	3.08027	1.38301	0.568599	3.93198	0.603317	0.813561	2.79275	0	0.894494	1.70304	0	0.907037	1.45025	0.901614	5.68794	0.770662	1.30189	2.14304	3.0568	2.12408	0	1.19922	0	0	0	7.98869	0	2.27897	2.18394	1.93384	1.10723	14.1738	5.14744
ARC2772	1123	plasmid.Proteobacteria	vgaE			Bacteria;Firmicutes;Bacilli;Bacillales;Staphylococcaceae;Staphylococcus;Staphylococcus aureus	Bacteria;Firmicutes;Bacilli;Bacillales;Staphylococcaceae;Staphylococcus;Staphylococcus aureus	19.414	14.6183	1.26901	2.79457	2.90058	2.18989	2.29621	1.12367	0	0	0	2.50629	1.44429	0.88644	0	2.05166	0	0	6.25559	1.27371	1.33269	3.19624	0	4.17859	2.26463	5.73854	1.57436	2.99419	0	0	0	0	0	0	3.91254	1.97609	1.67422	3.20882	1.42067	0	8.57508	4.53781
ARC5168	1168	plasmid.unclassified	vgaE			Bacteria;Firmicutes;Bacilli;Bacillales;Staphylococcaceae;Staphylococcus;Staphylococcus aureus	Bacteria;Firmicutes;Bacilli;Bacillales;Staphylococcaceae;Staphylococcus;Staphylococcus aureus	19.7031	10.2219	2.44024	8.06071	4.64804	3.15827	1.10387	4.3215	2.87817	0.870281	2.9306	4.01621	2.7773	0.852288	0	1.97262	2.12297	5.0545	4.81166	2.44927	5.12538	1.02437	3.82105	1.3392	1.08869	3.6783	0	1.43942	1.50031	2.46628	10.1646	2.18121	0	1.61562	7.52359	1.89996	1.60972	4.62779	2.73188	3.12831	8.2447	5.81731
ARC855	1486	unclassified.unclassified	vgaE,vgaE			Bacteria;Firmicutes;Bacilli;Bacillales;Staphylococcaceae;Staphylococcus;Staphylococcus aureus	Bacteria;Firmicutes;Bacilli;Bacillales;Staphylococcaceae;Staphylococcus;Staphylococcus aureus	22.8224	5.02152	1.91804	6.33574	2.19202	5.79229	2.60294	4.24589	2.26225	0.684043	0.767819	1.89405	3.27444	0	0	3.10097	3.33732	0.993213	2.83648	0	1.00714	0.805155	1.00112	0	0.855714	2.89115	2.37955	4.52554	7.07549	2.90775	3.99471	0	0	0	0	5.97349	1.26524	0	1.07363	1.22943	5.55459	0
ARC5319	1662	plasmid.Firmicutes	tet44			Bacteria		0	1.7959	16.2918	36.8212	6.53299	3.69922	11.6365	0	0	0.611606	0	0	0.487949	0	0	0	0	0	0	0	0	0	0	0.941146	0	2.58499	0	0	2.10874	0	3.57168	1.53288	1.25138	0	0	1.33523	0	0	0	0	0	2.04411
ARC3581	1010	unclassified.Firmicutes	ANT(6)-Ia,ANT(6)-Ia	ICEberg|445,ICEberg|791,ICEberg|829				5.99614	2.95524	5.64397	6.21446	2.15006	2.43489	0	9.99508	3.32841	4.0257	5.64841	2.7867	2.40882	3.94247	5.31634	9.12482	0	5.84521	2.78219	1.41621	0	9.47691	4.4188	0	1.259	0	1.7505	4.99377	3.47003	1.42605	0	0	0	0	0	0	0	0	3.15924	0	4.0862	0
ARC1232	1053	unclassified.unclassified	tet(K)					4.60102	0	0	1.49017	1.03113	0	0	0	0	0.965326	2.1671	0	0.770153	0	1.27481	0	0	0	0	0	0	0	0	0	0	0	0	0	1.66416	1.36781	3.75824	0	0	0	2.08631	0	3.57103	0	0	1.73498	15.6774	1.61316
ARC4760	1652	plasmid.unclassified	tetS	ICEberg|67		Bacteria	Bacteria	4.3991	1.80677	4.31326	0.94985	5.25802	2.23297	0.780462	3.81925	2.03493	1.84592	4.14399	3.97537	0.981805	4.82069	2.43773	1.39468	1.50098	0.893411	1.70098	3.46338	0.905939	4.3455	0.900523	2.84053	3.84864	1.30032	0	1.0177	3.18226	0.871856	2.39554	0	1.25896	1.14228	0	0	1.1381	1.09065	0.965748	1.10589	4.16371	1.02824
ARC4563	1907	plasmid.Firmicutes	tet(L)			Bacteria;Firmicutes;Bacilli	Bacteria	17.784	2.34776	1.4946	4.11419	7.40177	3.86876	4.7327	5.29367	4.70085	2.66515	1.19662	2.45985	6.3789	1.04402	0.70392	0.604095	1.95041	6.19157	3.68381	0.750066	3.924	0	3.12043	0	3.33401	0	0	1.76323	0	1.51055	4.15042	0	1.09061	0	0	0	2.95776	0.94481	1.67322	0	7.21389	0
ARC968	1426	unclassified.Firmicutes	tet(L)			Bacteria;Firmicutes;Bacilli	Bacteria	14.4395	3.13968	4.99685	0	3.80709	4.31143	1.80831	6.19436	6.28649	0.712825	0.800126	0.657915	7.39314	0	0	0.80786	0.869434	0	0.985277	0	0	0	0	0	4.4586	3.0128	0	1.17899	1.22887	0	2.77519	0	0	1.32332	1.5406	3.11241	0	1.2635	5.59402	2.56232	11.5766	1.1912
ARC2709	1334	plasmid.Firmicutes	tet(L)			Bacteria	Bacteria	10.8955	0	4.27317	0	3.25572	3.68702	5.79905	2.83781	3.36002	0.761985	2.56592	1.40658	4.86339	0	0	0.863575	1.85879	1.10638	4.21291	0	0	0	0	0	0	3.22058	2.65069	0	2.62723	2.15938	1.48329	0	0	0	0	1.66353	0	1.35064	2.39193	0	6.1875	1.27335
ARC3936	1115	chromosome.unclassified	bacA			Bacteria;Firmicutes;Bacilli;Bacillales;Planococcaceae	Bacteria;Firmicutes;Bacilli;Bacillales;Planococcaceae;Sporosarcina;Sporosarcina psychrophila	0	0	0	0	0	0	0	0	0	0	0	0	0	0	0	0	0	0	0	0	0	0	0	0	47.8985	0	0	0	0	0	0	0	0	0	0	0	0	0	0	0	0	0
ARC1919	1025	unclassified.unclassified	mel			Bacteria;Spirochaetes;Spirochaetia;Spirochaetales;		18.9068	32.0319	6.95172	45.9264	22.2453	9.59704	22.6418	12.311	9.83912	12.892	4.4526	4.57652	3.95596	23.3086	5.23854	4.49564	36.2872	30.2382	24.6733	34.8872	23.3617	1.16728	2.90276	10.6822	4.96231	25.1488	10.3493	1.64023	0	0	0	2.48552	6.08721	0	47.1528	8.6601	0	29.8827	18.678	3.56475	5.36854	9.94335
ARC1729	5356	unclassified.unclassified	lnuF			Bacteria;Candidatus Hydrogenedentes;	Bacteria	6.10585	2.22912	6.91797	2.63674	3.85173	4.82114	1.68507	1.17801	0	0	11.5035	2.80265	0.151414	98.5064	0	0	3.47222	0	0.524647	1.3353	0	0	0	0	0.949658	8.42245	7.26217	5.65016	2.61742	0.268914	0.738877	0	0	0	0.410174	0	0	0.336399	0	0	0	0
ARC479	1224	plasmid.Proteobacteria	linG			Bacteria	Bacteria;Proteobacteria	10.8851	4.87711	4.6572	5.12795	7.98369	3.01378	7.37358	2.06189	3.66198	1.66093	5.59304	3.83247	2.65023	0	1.09671	0	3.03876	1.20581	1.14788	1.16861	0	1.955	0	2.55586	0	1.755	1.44445	6.8678	0	1.17672	1.6166	4.16283	0	1.54171	1.79484	1.81303	0	0	0	2.98519	0	0
ARC3333	1691	unclassified.unclassified	linG			Bacteria	Bacteria;Proteobacteria	13.6092	4.41276	5.8993	9.27943	10.2735	10.1802	7.62462	4.47739	2.65066	2.40447	4.04842	7.76737	3.35706	1.76607	2.38151	1.36252	1.46637	1.74561	0.830873	2.53763	2.65514	0.707546	0	0	0	0	3.13662	4.97113	1.03629	1.7035	3.51043	0	3.68977	0	1.29917	1.31233	0	0	0	1.08039	0	0
ARC2665	2300	plasmid.Proteobacteria	tet(G),cmlA9	ICEberg|12		Bacteria	Bacteria	28.964	12.3285	10.5334	15.0093	6.13703	5.88079	6.16633	8.22965	7.30804	4.86147	5.95294	5.71071	2.11558	2.16407	4.08549	1.50262	2.69525	0.641702	4.2761	3.73142	4.5549	7.803	2.58724	3.4004	3.3172	1.86794	6.9183	9.50265	6.09518	7.51464	5.16186	5.53838	8.13834	3.28182	4.77585	1.9297	1.63491	2.35011	1.38732	2.38296	2.99063	3.69273
ARC4357	1060	plasmid.Proteobacteria	cmlA9	ICEberg|12		Bacteria	Bacteria	21.7105	2.81584	6.72218	4.441	4.09729	4.64008	3.64903	8.33316	4.22855	0.958951	2.15279	0.885083	0.765067	0	3.79918	2.1736	2.33927	0	0	2.69882	1.4119	5.64368	0	1.47565	0	2.02653	5.0038	0	3.30635	5.43512	13.067	4.80689	1.96207	3.56047	0	0	7.0949	1.69977	0	0	0	0
ARC357	2342	unclassified.Proteobacteria	sul1	ICEberg|1027		Bacteria;Proteobacteria;	Bacteria;Proteobacteria;Alphaproteobacteria;Rhodobacterales;Rhodobacteraceae;Rhodobacter;Rhodobacter sp. LPB0142	21.7213	10.8329	8.51897	7.37005	11.5903	6.82539	11.0104	9.69847	6.22005	6.51039	4.38463	7.21066	4.50155	5.10063	7.45127	1.47567	1.58815	1.26039	2.99959	3.05375	0.639031	1.02174	5.7169	1.33577	0.542951	1.83444	0	2.87146	13.4682	7.37988	7.60393	4.35124	6.2163	4.02871	2.81412	0.947545	4.81678	0	0.681219	1.56015	2.93699	1.4506
ARC4223	1909	plasmid.Proteobacteria	sul1	ICEberg|1027		Bacteria;Proteobacteria;	Bacteria;Proteobacteria;Alphaproteobacteria;Rhodobacterales;Rhodobacteraceae;Rhodobacter;Rhodobacter sp. LPB0142	25.3791	9.38121	5.97214	8.21976	10.2379	7.08529	5.40313	5.28813	9.39186	3.7273	3.58611	6.88037	3.39852	1.04293	3.51591	0.603462	1.94837	1.54627	2.20797	0.74928	0	0.626747	1.55858	1.63875	1.99831	3.37579	0	1.76138	2.75384	3.01793	8.29214	1.33455	3.26841	6.91951	6.90484	2.32493	2.95466	0	4.17867	1.91402	3.60316	1.77963
ARC4065	2898	plasmid.Proteobacteria	AAC(3)-IId			Bacteria	Bacteria	5.0154	2.57487	1.96701	2.16584	2.99733	1.2729	1.7796	0	1.54668	1.05227	0	0.971209	0.279838	0	1.38962	45.3171	8.12852	4.0743	6.30265	0.987147	6.19715	0	6.67344	4.31797	10.5308	14.0836	7.93103	14.5034	0.60468	1.988	2.04836	0	0.717667	0	1.51614	0.765752	0.648774	2.48689	0	0.630412	4.27232	0.586147
ARC2229	1062	unclassified.unclassified	MexB			Bacteria;Proteobacteria;Gammaproteobacteria	Bacteria;Proteobacteria	3.42152	0	0	0	0	0	0	0	0	0	0	0	0	0	2.52801	0	0	0	0	0	2.81848	0	0	0	0	0	56.6029	6.33234	3.30012	0	0	0	0	0	0	0	0	0	0	0	0	0
ARC3338	1240	plasmid.Proteobacteria	CARB-3			Bacteria		21.4894	2.40709	12.642	8.85811	3.50252	1.98326	1.03978	0	0	0.819749	0	3.78301	1.96203	0	3.24768	3.71616	0.999849	0	4.53228	5.76764	3.62083	3.85955	2.39946	1.26144	1.02548	0	0	1.35584	7.06598	6.96922	1.59574	10.2728	1.67726	4.56544	1.77169	0	0	2.90605	0	1.47333	2.21885	6.84942
ARC5746	2468	unclassified.unclassified	AAC(3)-IId				Bacteria	18.1585	5.44228	9.81635	5.08639	3.07961	2.98935	2.08966	0.511296	1.81615	0.823735	0.462309	1.52056	0.985783	0	1.63174	17.7376	2.51178	3.58812	3.41573	1.15914	2.42563	0.969579	2.41112	3.80272	5.66755	3.48157	0	2.04364	2.1301	4.08515	0.801748	0	0.842706	0	1.7803	0.899169	2.28543	3.65023	3.2322	2.22075	12.263	1.37654
ARC5669	1801	plasmid.Proteobacteria	cmlA5,aadA12	ICEberg|440				32.9538	8.28648	9.49541	9.58394	7.23453	6.14469	3.57946	3.50327	4.35534	2.82201	3.16763	3.64648	1.80116	3.86913	0	3.8379	1.37681	0	2.34038	3.17685	0	1.32866	0	0	0.706048	0	0	0	5.83797	0.799726	0	2.82915	1.1548	0	0	1.23218	0	2.00084	0.88585	1.0144	2.29154	1.88635
ARC5769	1497	chromosome.unclassified	cmlB1			Bacteria	Bacteria	59.8733	0	0.951972	2.0964	0	0	0	0	0	0	0	0	0	0	0	0	0	0	0	0	0	0	0	0	0	0	0	0	4.68233	3.84851	0	0	0	0	2.93506	0	0	7.22145	0	4.88159	0.918963	0
ARC5177	4339	unclassified.Bacteroidetes	vatB,lnuD,mefB			Bacteria	Bacteria	3.90806	11.6943	16.422	16.997	13.2626	11.0521	18.7203	26.4649	15.237	16.1645	18.6701	6.27044	9.71894	10.7829	12.375	14.3371	16.5728	12.5856	15.5428	28.68	17.9359	25.6443	17.8286	23.7926	16.9975	28.2192	21.1884	26.348	3.63477	4.31527	1.82412	2.93576	1.43798	0.434904	2.53156	1.53433	0.433314	1.24574	0.367692	0	0	0
ARC5802	1192	plasmid.Proteobacteria	QnrD1			Bacteria	Bacteria;Proteobacteria	12.1935	12.5201	14.3467	2.6328	5.46535	4.12624	6.48988	1.05862	0	0	0.957198	0	0.680345	0	6.75692	2.89935	0	0	0	0	0	0	0	0	0	0	2.96646	0	8.82062	2.41662	18.2599	4.27459	0	4.74928	1.84303	0	0	4.53461	0	0	2.3082	2.85009
ARC1	1627	unclassified.unclassified	AAC(3)-IId			Bacteria	Bacteria	2.9778	2.7518	2.62772	7.71556	0.667352	0.755759	0.792454	0.775586	0.688732	1.24952	0.701278	0.576636	0.498445	0	2.47519	16.9934	0	1.81428	2.59067	0.879149	3.67944	0	2.74308	3.84557	3.12622	0	3.26	5.16668	0	0	3.64852	0	1.2783	0	1.35027	0	0	1.10741	0	1.12289	5.07322	2.08808
ARC977	1125	plasmid.Proteobacteria	EreA			Bacteria	Bacteria	12.9197	5.30629	3.80027	5.57921	0.96514	2.18599	0	1.12167	0.996059	0.903545	4.05682	0	0.720863	0.884865	1.19322	2.04802	2.20411	1.31192	3.74668	7.62867	6.65161	7.44464	2.64473	2.78077	3.39091	0	4.71469	7.47217	1.55766	0	0	0	1.84871	0	0	3.94516	0	0	0	1.62394	1.22283	0
ARC2234	1134	unclassified.Proteobacteria	EreA			Bacteria	Bacteria	11.749	2.63209	11.3103	8.30239	0.95748	1.08432	0	1.11277	0	0.896374	0	4.13663	0	7.02273	1.18375	4.06352	5.46655	0	7.43389	12.6135	0	10.5508	0	0	2.24267	7.57716	10.9136	4.44772	4.63588	0	0	0	1.83404	0	1.93729	0	0	3.17769	0	1.61105	0	0
ARC1293	1480	unclassified.unclassified	AAC(3)-IId				Bacteria	1.63678	4.0335	6.74035	6.36143	1.46727	2.49247	1.74233	0	0.757139	0	0.770932	0	0.547953	0	0	20.238	0	1.99448	4.74664	0.96647	5.05612	0.808419	1.00518	4.22752	6.87347	1.45144	4.7784	9.08777	4.73612	0.97318	0	3.44278	0	0	0	0	2.54074	2.4348	0	2.46883	5.57711	1.14774
ARC3709	1007	plasmid.unclassified	aadA16			Bacteria	Bacteria;Proteobacteria	7.2168	2.96404	1.4152	1.55824	5.39117	3.66322	2.56072	10.0249	6.67666	9.0848	7.93134	6.52166	9.664	1.97711	6.66522	1.144	1.2312	17.5879	4.18572	4.2613	2.97242	1.18814	4.43197	4.65993	0	0	5.26716	1.66955	0	2.86059	0	0	8.26136	1.87393	2.18162	0	5.60124	3.57846	0	0	2.73225	0
ARC3506	1804	plasmid.Proteobacteria	cmlA6,aadA12	ICEberg|440				12.7567	11.5818	3.94984	6.95854	3.00937	4.77126	1.4294	2.09847	0	1.12693	0.632472	1.04012	2.2477	1.10363	2.23233	5.10869	2.06177	0	4.67297	1.58578	0	0	0	0	2.11462	1.19076	0	0	5.82826	3.19358	1.09685	0	0	0	2.43558	3.69038	0	1.99751	0	4.05085	3.05031	0.941605
ARC3592	1017	unclassified.Proteobacteria	cmlA6,aadA12	ICEberg|440				13.1007	5.86979	0	3.08584	1.06763	2.41813	2.53554	2.48157	2.20367	0	1.12191	1.84501	0	1.95766	5.27975	1.13275	0	0	1.38152	0	0	0	0	0	1.25034	0	1.73846	0	0	1.41623	1.94564	0	0	0	0	0	0	1.77164	1.56875	1.7964	0	1.67026
ARC3541	1091	plasmid.Proteobacteria	Erm(35)			Bacteria;Bacteroidetes;Flavobacteriia;Flavobacteriales;Flavobacteriaceae;Aequorivita;Aequorivita sinensis	Bacteria;Bacteroidota;Flavobacteriia;Flavobacteriales;Flavobacteriaceae	6.66115	1.36791	22.206	11.5062	3.98087	2.25412	4.72712	12.7229	2.0542	5.59022	0	0	3.71664	0.912441	0	11.6151	2.2728	0	0	0	0	2.19333	6.81789	0	1.16553	39.379	16.2054	0	0	0	0	0	0	0	4.0273	0	0	6.60588	0	0	0	0
ARC1023	1213	plasmid.unclassified	tetW	ICEberg|107		Bacteria	Bacteria	1.99706	1.23033	1.17486	2.58722	0	1.0137	2.12584	2.08059	1.84759	8.37995	4.70313	6.18755	4.67996	1.64134	3.31997	0.949719	2.04421	1.21675	0	2.35841	3.70143	3.94546	1.22643	1.28952	0	1.77092	2.9151	1.38602	50.5628	67.6813	39.1501	6.30087	1.71459	4.66706	7.24448	0	1.55	1.48537	0	1.50613	1.13412	0
ARC1742	2062	plasmid.unclassified	tetW	ICEberg|107		Bacteria	Bacteria	4.6992	5.06632	2.07338	4.56591	3.68597	2.98162	3.12639	2.44787	4.34749	7.8874	6.64004	4.54989	5.50611	4.8277	7.81208	5.58685	7.21521	2.86307	8.17656	6.93684	5.08064	5.22218	9.37906	10.6201	4.31675	2.08354	10.2891	6.52274	73.9358	104.775	65.2534	7.41315	6.05179	2.74546	3.19625	2.15242	3.64723	0	0.773722	0	1.33432	0.82379
ARC740	1520	unclassified.Firmicutes	tetA(P)					0.796855	0	0.937567	0	0.71433	0	0.848239	0.830184	0	0	0	0	0	0	1.76628	0	0.815667	1.94199	2.77304	0.941037	0	0	0	0	0	2.82648	3.48949	0	1.15287	0.94757	0	0	0	0	2.89064	1.45997	1.23694	4.74146	1.04962	1.20193	8.14552	2.23507
ARC1290	2169	unclassified.unclassified	bacA			Bacteria;Firmicutes;Tissierellia;Tissierellales;Peptoniphilaceae;Anaerococcus;	Bacteria;Firmicutes;Tissierellia;Tissierellales;Peptoniphilaceae	1.67527	0	0.657032	0	0	0	0	0	0	0	0	0	0	0	0	0	0	0	0	0	0	0	0	0	0	0	0	0	3.23165	4.64829	3.64908	1.17458	0	0	2.02572	1.02312	0	1.66137	1.47111	0	5.074	3.13261
ARC4618	2276	chromosome.unclassified	bacA			Bacteria;Firmicutes;Tissierellia;Tissierellales;Peptoniphilaceae;Anaerococcus;	Bacteria;Firmicutes;Tissierellia;Tissierellales;Peptoniphilaceae	0	0	0	0	0	0	0	0	0	0	0.501309	0	0	0	0	0	0	0	0	0	0	0	0	0	0	0	0	0	3.07972	4.42976	1.73876	1.11936	0.913795	1.65822	0.965241	1.95004	1.65215	4.74979	0.700973	0.802695	3.02216	0
ARC1051	1518	unclassified.unclassified	bacA			Bacteria;Firmicutes;Tissierellia;Tissierellales;Peptoniphilaceae	Bacteria;Firmicutes;Tissierellia;Tissierellales;Peptoniphilaceae	0	0	0	0	0	0	0	0	0	0.669623	0	0	0	0	0	0	0	0	0	0	0	0	0	0	0	0	0	0	4.61756	4.74409	5.214	1.6783	0	1.24312	0	0	2.47714	1.18693	1.051	1.20351	3.625	4.47603
ARC5490	1769	unclassified.unclassified	CARB-3			Bacteria;Proteobacteria;	Bacteria;Proteobacteria;Betaproteobacteria;Burkholderiales;Alcaligenaceae	15.0632	10.9673	10.4728	23.0627	12.2757	19.4626	16.7634	3.56664	3.80068	8.04457	3.22493	1.59105	0.916869	5.06459	6.07066	5.20976	9.11112	6.67457	11.9136	9.70294	13.5363	10.1452	12.6144	8.84219	5.75056	4.85727	4.9972	2.85117	4.95298	13.0271	6.71129	14.4017	8.22984	1.06673	4.96753	5.01786	2.12566	4.07406	1.80375	1.03275	0	2.8807
ARC5796	1517	plasmid.unclassified	ermTR	ICEberg|409		Bacteria	Bacteria	7.98431	6.88646	5.63653	6.20627	5.0102	5.67392	2.54975	6.6546	5.17071	1.34013	9.02555	6.18449	2.67294	0.656211	0.884888	5.31579	4.90368	0.972917	2.77852	2.82869	0.98656	5.52091	0.980661	3.09331	3.35291	1.41604	0	3.32479	4.6206	2.84833	5.21744	3.35881	1.37099	0	0	1.46285	0	7.12625	1.05169	1.20431	5.44109	1.11975
ARC4490	1947	plasmid.Firmicutes	ErmY			Bacteria;Firmicutes;Bacilli;Bacillales;	Bacteria;Firmicutes;Bacilli;Bacillales	9.33143	3.06604	0	0.805933	0	1.89464	3.97326	0.648115	2.30214	0	1.17204	0.481863	0	0	0.689458	1.77505	1.27356	0	0	1.46931	0.768676	1.22903	0.76408	1.60676	0	0	0	3.45401	3.60013	2.95903	4.06515	2.617	1.06821	0	10.1551	4.55912	4.82832	6.4778	1.63884	0	6.35911	3.48979
ARC2731	3208	unclassified.Firmicutes	ErmY			Bacteria;Firmicutes;Bacilli	Bacteria;Firmicutes;Bacilli;Bacillales;Listeriaceae;Listeria;Listeria monocytogenes	16.2352	4.18689	2.6654	1.95655	1.35384	2.68309	8.03817	1.57342	4.54095	2.21802	4.268	3.21698	0.505593	2.17217	2.09223	3.95015	1.93238	3.22051	1.75188	0.891755	0.93305	1.49185	0.927471	0.487588	1.18914	2.00885	3.85787	1.57223	3.27749	5.38768	4.93445	2.38247	1.29663	1.7647	10.2722	4.15053	5.86081	6.73972	7.95718	0.569493	7.29012	5.29506
ARC3746	1072	unclassified.unclassified	linG			Bacteria	Bacteria;Proteobacteria	2.25974	1.39216	5.31755	4.39128	2.02571	10.3233	1.20273	1.17713	3.13591	1.89643	4.25739	1.75035	1.51301	0.928612	1.25222	0	0	5.50714	1.31064	0	0	3.3483	0	1.45913	0	0	3.29852	1.56832	0	4.03071	0	2.37654	0	0	0	0	0	0	0	0	0	0
ARC2637	2787	plasmid.unclassified	APH(3')-VIa			Bacteria;Proteobacteria;	Bacteria;Proteobacteria;Gammaproteobacteria	16.9493	4.28387	1.53402	4.5042	0.779176	0.441199	0.46262	0.452773	0	1.09417	0.409393	0	0.290983	0.357184	0.963312	16.9474	37.3679	42.8953	30.7518	1.53969	56.9217	0.4293	81.1356	107.197	146.459	67.8274	50.7502	77.8183	24.5218	19.1214	15.6196	17.3683	5.97	0	20.4948	11.1475	9.44459	19.3945	10.3041	16.388	4.44248	25.5987
ARC760	1809	plasmid.unclassified	Erm(36)			Bacteria;Actinobacteria;Actinobacteria	Bacteria;Actinobacteria;Actinomycetia;Micrococcales;Micrococcaceae;Micrococcus;Micrococcus luteus	18.7475	2.47495	0	0.867414	6.00211	4.75807	2.13818	4.18534	1.85832	3.93334	5.67651	3.11173	4.93128	1.10058	0	2.54728	0.685358	1.63175	3.1067	0.7907	2.48194	1.32279	1.64474	2.594	1.40585	4.74986	1.95468	0	1.93738	0.796189	2.18763	8.44993	3.44908	2.08629	3.64327	1.22673	1.03933	0.995994	0.881932	3.02974	6.84422	2.81701
ARC920	3120	plasmid.Actinobacteria	Erm(36)			Bacteria;Actinobacteria;Actinobacteria	Bacteria;Actinobacteria;Actinomycetia;Micrococcales;Micrococcaceae;Micrococcus;Micrococcus luteus	32.2216	0.478332	2.28382	0.502933	6.26413	5.12342	2.47947	6.87562	3.59156	3.90957	4.75408	5.41262	2.85919	1.27625	3.01174	1.84617	0	1.41915	0.900645	0.916907	1.43905	2.68437	2.38408	0.501341	4.07561	4.13101	1.70001	2.69429	3.36993	3.69309	8.87884	4.08278	7.33262	4.83859	2.81653	0.711266	2.41045	0	0.511351	1.17111	6.17296	1.63332
ARC1483	1476	unclassified.unclassified	Erm(36)			Bacteria;Actinobacteria;Actinobacteria	Bacteria;Actinobacteria;Actinomycetia;Micrococcales;Micrococcaceae;Micrococcus;Micrococcus luteus	37.748	4.04443	2.89655	2.12622	11.77	5.83153	3.4941	4.27466	3.79596	1.37736	9.27626	5.08503	5.49438	4.72108	0	3.12197	0	0.999942	1.9038	0	2.02793	0.81061	0	0	0	0	0	2.2781	3.56171	1.95163	9.38414	6.90421	1.40908	2.55698	1.48841	1.50349	3.82144	1.2207	2.16181	1.23776	6.52427	3.45255
ARC3388	2400	plasmid.unclassified	Erm(36)			Bacteria;Actinobacteria;Actinobacteria	Bacteria;Actinobacteria;Actinomycetia;Micrococcales;Micrococcaceae;Micrococcus;Micrococcus luteus	21.1963	1.86549	0.593793	1.96144	5.88132	4.09874	1.07444	5.25783	6.53664	3.38829	2.85245	6.25458	3.71695	1.65912	1.11865	1.92001	2.06636	3.07482	2.92709	0	1.24718	0.498525	3.0993	1.30349	1.05966	1.79011	2.94668	0.700516	3.65076	0.600127	2.47339	1.06152	5.19949	3.14508	1.83074	0	0.783395	1.50146	1.32951	0.761223	3.43922	0.707773
ARC4106	2539	plasmid.Actinobacteria	Erm(36)			Bacteria;Actinobacteria;Actinobacteria	Bacteria;Actinobacteria;Actinomycetia;Micrococcales;Micrococcaceae;Micrococcus;Micrococcus luteus	28.6228	0.587788	1.68385	0.61802	10.2634	3.87435	5.07807	7.45498	3.08939	4.0035	3.14567	6.65119	4.47168	0	2.11481	1.36118	1.46492	1.1626	2.76685	1.12672	3.5367	0	1.17185	1.23213	3.00494	0.846052	2.08902	3.97299	4.14107	2.83636	6.23462	3.01023	8.1914	2.22968	1.73052	1.74805	2.22152	0	1.88509	2.8782	3.25094	0.669025
ARC4313	1692	plasmid.unclassified	Erm(36)			Bacteria;Actinobacteria;Actinobacteria	Bacteria;Actinobacteria;Actinomycetia;Micrococcales;Micrococcaceae;Micrococcus;Micrococcus luteus	11.4536	1.76406	0	0	5.13372	4.36036	6.09609	3.72896	2.64909	7.20914	6.06904	6.65381	4.31367	0	0	6.12771	0	5.23374	0.830381	0	2.65357	0.707128	1.75847	1.84892	0.751532	0	1.04492	2.98092	3.10703	3.40498	2.3389	3.01141	3.68758	3.34583	0	0	2.2224	1.06487	2.82875	1.07975	7.31749	3.0118
ARC4626	1112	plasmid.unclassified	Erm(36)			Bacteria;Actinobacteria;Actinobacteria	Bacteria;Actinobacteria;Actinomycetia;Micrococcales;Micrococcaceae;Micrococcus;Micrococcus luteus	20.6953	1.34208	0	1.41111	4.88211	4.4231	3.47839	2.26957	2.01541	4.57054	4.10424	2.53108	4.37574	0	0	2.07196	0	0	1.26349	0	1.34587	0	0	2.81328	2.28704	0	0	1.5119	1.57587	0	3.55884	0	9.35161	0	1.97562	0	1.69078	1.62028	0	0	3.71139	0
ARC5022	1894	plasmid.Actinobacteria	Erm(36)			Bacteria;Actinobacteria;Actinobacteria	Bacteria;Actinobacteria;Actinomycetia;Micrococcales;Micrococcaceae;Micrococcus;Micrococcus luteus	55.6368	9.45551	3.00972	9.11334	13.1853	20.1258	8.16889	3.9975	10.0579	11.2705	8.43385	11.8883	23.978	2.10237	0	3.04121	3.9276	0	3.7091	0	3.95093	3.15855	3.92731	0.825863	1.34276	2.26835	3.73392	7.98898	4.62609	7.60457	12.5367	8.07071	10.981	8.96697	8.11944	3.51502	11.9122	2.85389	0	11.5751	13.0741	5.38117
ARC5180	2147	plasmid.unclassified	Erm(36)			Bacteria;Actinobacteria;Actinobacteria	Bacteria;Actinobacteria;Actinomycetia;Micrococcales;Micrococcaceae;Micrococcus;Micrococcus luteus	28.7714	2.08532	1.32753	5.84686	3.54004	4.58173	4.20366	2.9387	5.21922	6.62824	1.06286	4.36976	4.15495	1.39097	2.50093	3.2194	0	0.687431	1.30881	1.99866	2.78828	3.34362	1.38581	2.18563	3.55359	0	3.29392	1.56613	2.44857	3.35423	5.52971	5.93306	1.9374	4.39462	4.09295	0	0.875709	0	5.20163	0.850924	3.20375	0
ARC5611	1315	plasmid.unclassified	Erm(36)			Bacteria;Actinobacteria;Actinobacteria	Bacteria;Actinobacteria;Actinomycetia;Micrococcales;Micrococcaceae;Micrococcus;Micrococcus luteus	18.4216	2.2698	1.08373	0	4.12845	5.61044	2.94142	1.91921	4.26071	3.09198	0	0.713451	1.85012	1.51403	1.02082	0.876052	1.88565	1.12237	2.13689	1.08774	5.69054	0	2.26261	4.75797	0.96699	0	0	1.27851	1.3326	4.38116	1.50472	3.87476	1.5816	0	5.01192	0	0	1.37015	1.21324	0	5.23075	3.87526
ARC2831	1754	unclassified.unclassified	Erm(36)			Bacteria	Bacteria;Actinobacteria;Actinomycetia;Micrococcales;Micrococcaceae;Micrococcus;Micrococcus luteus	17.9542	2.55256	1.62497	2.68384	3.71419	4.20623	1.47015	1.43886	7.0275	2.3181	4.55351	5.88373	1.84942	0	0.765322	0.65679	1.4137	1.68291	1.60206	0.815494	4.26628	2.0464	7.63339	3.56712	4.3498	3.6741	6.04792	0.958516	1.99813	2.46346	2.25623	0	2.37149	8.60684	3.75751	2.53039	0	1.02723	0	2.08316	1.56863	0.968447
ARC3652	2539	plasmid.unclassified	lnuA	ICEberg|165		Bacteria;Firmicutes;Bacilli	Bacteria;Firmicutes;Bacilli;Lactobacillales;Enterococcaceae	4.29341	0	0.561285	0	2.99349	0.484293	0	0.496998	0	0.40035	2.24691	2.58657	1.91643	0.784145	56.5712	6.35215	0.488308	0	2.21348	2.25345	0	2.35616	0	0.616063	4.00659	0	0	2.64866	2.07054	2.26909	3.89664	1.00341	0.819141	0.743225	0	0	0	0.709631	0	0	0	0
ARC5713	4645	unclassified.Proteobacteria	linG			Bacteria;Proteobacteria;Gammaproteobacteria	Bacteria;Proteobacteria	44.3288	12.8516	17.181	27.363	14.9602	18.0009	19.1525	11.1382	8.20221	8.7534	9.33417	11.9167	7.85655	2.78604	5.20189	2.72812	2.40222	0.953228	0.907431	1.84763	2.57759	2.06064	2.56218	2.69397	2.19004	1.84984	1.14188	0.723891	4.14984	0.310077	0.851975	2.74236	5.373	0.812508	2.36479	0	0.404768	0.387891	0.343469	0	0.296165	0
ARC608	1294	chromosome.Proteobacteria	rsmA			Bacteria;Proteobacteria;Gammaproteobacteria	Bacteria;Proteobacteria;Gammaproteobacteria;Xanthomonadales;Xanthomonadaceae;Luteimonas;Luteimonas sp. JM171	9.36028	5.76659	4.40526	7.27582	14.2645	2.85074	4.98193	5.85106	4.32985	0.78554	2.64524	1.45006	1.88015	2.3079	3.11215	0.890269	5.74875	3.42175	2.17157	1.10539	1.15658	3.69848	3.44899	1.2088	6.87878	1.66007	0	2.59851	4.06267	3.33919	0	0	0	0	0	0	0	0	0	2.8237	0	0
ARC3191	1168	chromosome.Proteobacteria	rsmA			Bacteria;Proteobacteria;Gammaproteobacteria	Bacteria;Proteobacteria;Gammaproteobacteria;Xanthomonadales;Xanthomonadaceae;Luteimonas;Luteimonas sp. JM171	10.37	7.66641	4.88049	10.7476	5.57765	1.05276	5.51936	5.40188	18.2284	4.35141	0	2.40973	3.47162	1.70458	2.29859	1.97262	1.06148	3.79088	0	1.22464	1.28135	2.04873	2.54737	0	0	1.83915	1.51371	1.43942	6.00124	1.23314	0	6.54363	1.78065	0	0	0	0	1.5426	0	0	0	0
ARC3397	2078	chromosome.Proteobacteria	rsmA			Bacteria;Proteobacteria;Gammaproteobacteria	Bacteria;Proteobacteria;Gammaproteobacteria;Xanthomonadales;Xanthomonadaceae;Luteimonas;Luteimonas sp. JM171	13.4062	14.3638	26.7464	13.5923	6.27016	7.10079	2.48185	7.28708	1.0785	3.42417	1.64723	0.451486	0.390265	7.1858	6.45994	6.09822	5.36974	4.26154	12.1704	4.8184	5.04152	6.9093	5.01138	11.291	9.79089	8.26998	6.80658	3.23626	2.52988	3.46561	1.90444	4.90405	2.00173	1.81622	8.45771	0	0	0.867061	0	0	0	0.817447
ARC3843	2606	chromosome.Proteobacteria	rsmA			Bacteria;Proteobacteria;Gammaproteobacteria	Bacteria;Proteobacteria;Gammaproteobacteria;Xanthomonadales;Xanthomonadaceae;Luteimonas;Luteimonas sp. JM171	52.5203	26.9158	49.7637	49.9768	37.9149	31.6134	29.1903	33.8954	18.0598	18.7227	22.3292	30.6009	22.7171	8.02184	13.3928	11.0515	6.18479	11.327	9.16542	6.58653	6.31724	22.9559	5.70861	4.80179	4.39153	4.9458	5.4275	6.45141	4.0346	7.73764	3.79646	0.977611	3.19232	2.17235	1.68602	0	0.721469	0.691386	0	1.4021	3.16736	1.30365
ARC5784	4730	chromosome.Proteobacteria	rsmA			Bacteria;Proteobacteria;Gammaproteobacteria	Bacteria;Proteobacteria;Gammaproteobacteria;Xanthomonadales;Xanthomonadaceae;Luteimonas;Luteimonas sp. JM171	38.9229	11.0431	12.3529	12.2745	6.65702	5.71917	5.72427	2.13426	2.84287	6.23217	2.41222	2.18183	3.2576	2.73597	3.6894	3.1662	4.71811	4.99252	2.07929	4.53608	3.7969	4.55312	5.34678	4.96041	2.95719	5.44979	1.12136	3.90985	1.85239	1.82703	0	2.69308	0.439704	0	2.78675	0	0.794989	0	1.68649	0	0	0
ARC4858	1148	plasmid.Firmicutes	ErmT			Bacteria	Bacteria;Firmicutes;Bacilli	8.44056	0	0	0	0.945803	1.0711	1.1231	1.0992	0	0	1.98777	0.817237	0.706421	4.33568	0	1.00349	2.15995	3.85692	1.22387	2.49194	3.91101	2.08442	3.88762	2.72506	3.32297	3.74238	0	0	0	1.25462	5.17085	0	1.81167	0	7.65467	1.93306	0	4.70841	0	1.59141	25.165	2.95933
ARC1085	1037	chromosome.Firmicutes	bacA			Bacteria;Firmicutes;Bacilli;Lactobacillales;Lactobacillaceae		0	0	0	0	0	0	0	0	0	0	0	0	0	0	0	0	0	0	0	0	0	0	0	0	0	0	0	0	0	0	0	0	0	0	0	0	0	0	0	0	0	0
ARC2987	1925	chromosome.unclassified	bacA			Bacteria;Firmicutes;Bacilli;Lactobacillales;Lactobacillaceae		0	0	0	0	0	0	0	0	0	0	0	0	0	0	0	0	0	0	0	0	0	0	0	0	0	0	0	0	2.73096	2.24463	0	0	1.08041	0	0	0	1.9534	0.935976	0.828787	0	4.28786	0
ARC1019	3036	plasmid.Firmicutes	dfrG	ICEberg|862,ICEberg|862,ICEberg|862		Bacteria	Bacteria;Firmicutes;Bacilli	4.78743	11.306	2.34701	7.23588	3.57636	5.26517	6.37017	3.32511	2.21456	2.67849	1.12745	1.23608	3.73965	0.655779	1.32646	1.89725	0.816741	2.43069	3.23947	0.471138	0	0.394091	1.96003	2.06085	1.67535	0.707551	1.1647	0	1.15439	0.474409	0.65175	2.51744	1.37009	1.24312	0.723613	4.38567	1.23857	1.78039	2.6275	1.20351	8.15625	1.67851
ARC1446	1941	plasmid.unclassified	tetS	ICEberg|67		Bacteria	Bacteria	1.87206	1.53776	2.93684	1.61685	3.91575	1.267	2.65703	3.90071	1.73194	0	2.93915	4.35017	1.25343	5.12866	8.99066	1.78054	0.63875	0.760389	2.17157	2.21078	2.31316	2.46566	3.06577	2.41759	0.655122	4.42684	3.6435	3.46468	3.61126	3.71022	1.01943	0	0	0.972204	2.26367	2.2866	0	1.85652	1.64391	3.76493	5.67002	2.62543
ARC1190	1141	unclassified.unclassified	tetS	ICEberg|67		Bacteria	Bacteria	1.06154	0	0	2.75049	1.90321	0	0	1.10594	0.982091	0	4.99991	8.2225	1.42151	3.48983	7.05894	2.0193	0	0	1.23138	2.50723	2.62333	2.09721	1.30382	0	1.11445	0	4.64858	0	1.53581	1.26232	0	0	1.82279	1.65386	1.92541	0	3.29561	1.5791	2.79652	4.80351	12.0569	2.97749
ARC195	2238	unclassified.Firmicutes	tetT			Bacteria;Firmicutes;	Bacteria	9.20051	11.3363	10.8252	7.0114	6.30705	4.39543	6.91326	2.25537	2.5035	7.72131	4.58839	3.35366	2.53655	1.77922	1.79943	5.14749	1.10797	0	0.627795	0	2.00618	2.67306	1.99419	0.69892	1.70455	6.71889	0.789995	3.00489	2.34901	3.86141	4.42072	0	0.929311	0.843185	0.981631	0.991577	0.840102	1.61015	2.13863	1.63265	0.614695	3.03602
ARC933	3842	unclassified.Firmicutes	tetT			Bacteria;Firmicutes;	Bacteria	10.4035	13.9839	14.4662	14.7031	5.36956	8.00117	9.732	9.52486	4.08327	3.96859	7.42438	2.93031	5.69917	3.10923	4.19274	5.39723	6.1313	1.92076	6.58253	0.7446	3.50586	1.24566	3.09769	1.62851	3.97166	2.23647	2.76108	0	4.10496	3.74884	3.60515	1.98932	2.16533	1.96465	1.71543	2.31041	2.44684	4.22066	1.66103	2.8531	6.80325	2.21064
ARC2103	1316	chromosome.unclassified	tetT			Bacteria;Firmicutes;	Bacteria	2.76114	2.26808	10.829	7.15419	1.65013	2.80309	0.979729	0.958875	4.25747	2.31722	1.73401	0	0	0.756438	5.10021	7.00309	0.942107	4.48606	2.13527	2.17382	2.27449	0.909164	5.65222	0	0.966255	0	1.34347	1.27754	1.33158	7.6612	7.51791	3.87181	1.58039	1.43393	6.67748	0	0	0	1.21232	2.7765	1.04536	1.29077
ARC2170	1377	unclassified.unclassified	tetT			Bacteria;Firmicutes;	Bacteria	7.91647	13.0056	4.13973	9.11635	3.15405	11.6086	2.80898	4.58199	2.44132	4.42914	4.14299	5.45062	0.58894	4.33757	8.7737	3.34643	5.40224	0	3.06101	1.03876	2.17373	10.4267	0	1.13594	4.61725	6.24002	5.13583	4.88377	2.54519	4.18389	0	3.7003	0	4.11122	4.78625	0	0	2.61693	3.47585	0	13.9867	4.93437
ARC2641	1632	unclassified.unclassified	tetT			Bacteria;Firmicutes;	Bacteria	2.96868	13.7169	5.23935	16.3453	5.98777	6.781	3.95013	4.63926	3.43311	4.35994	9.08868	3.44922	1.49076	2.43988	5.75774	2.11766	3.79845	0	0.86091	0.876456	0	4.39875	2.73468	1.91689	4.67497	2.63251	1.08334	2.06034	2.1475	1.76508	2.42489	0	3.82316	1.15628	4.0384	1.35977	1.15205	1.10402	2.93275	4.47778	7.58651	5.20421
ARC4191	1140	plasmid.unclassified	tetT			Bacteria;Firmicutes;	Bacteria	2.12495	15.7094	5.00036	9.63514	2.85732	7.5503	1.13098	4.42765	4.91476	7.13325	5.0043	3.29189	3.55689	6.98577	11.7752	9.0948	6.52533	2.58932	4.92984	0	6.56409	0	6.52484	8.23255	3.34629	3.76864	3.10177	2.94954	3.07432	0	3.47143	4.46957	1.82438	13.2424	5.78129	0	0	3.16097	1.39949	1.60257	7.24046	0
ARC2808	1223	chromosome.Firmicutes	tetT			Bacteria;Firmicutes;	Bacteria	6.93257	17.0838	10.4873	10.2643	3.55121	4.02165	4.21692	4.12716	2.74873	2.49343	5.59761	0.76712	2.6524	1.62792	2.19522	4.70977	4.05499	3.6204	1.14882	3.50869	0	0	0	5.11589	3.11919	3.51288	2.89127	0	4.29852	4.71073	6.47167	0	1.70057	1.54297	8.98156	1.81451	0	4.41967	1.30451	0	3.37454	1.38892
ARC3963	1345	plasmid.Firmicutes	tetT			Bacteria;Firmicutes;	Bacteria;uncultured bacterium BD_contig03388	6.30375	39.9451	16.9529	18.6665	11.3018	20.1128	17.2549	22.5168	31.6591	11.3363	14.4213	19.531	7.83838	13.3223	19.961	2.56954	6.45256	12.0707	7.3123	0	8.90178	12.4539	5.53035	3.48889	11.3451	3.19424	10.516	7.49994	2.60574	4.28344	4.41349	9.47083	1.54632	9.82107	6.5335	1.64993	0	0	5.93091	1.35832	10.2282	0
ARC4156	1076	plasmid.Proteobacteria	APH(3')-VIa			Bacteria;Proteobacteria;	Bacteria;Proteobacteria	10.131	0	6.62222	2.91664	1.00909	1.14277	1.19826	1.17275	0	0	0	0	0	0.92516	0	3.21192	0	0	2.61153	0	0	0	0	0	0	3.9928	6.57252	3.12498	24.4289	8.03144	11.0337	21.3094	3.86579	0	12.2503	10.312	1.74735	3.34898	1.48273	5.09368	2.55704	6.3147
ARC400	1221	plasmid.Proteobacteria	APH(3')-VIb			Bacteria;Proteobacteria;	Bacteria;Proteobacteria	10.9119	1.22227	1.16716	5.14055	1.77851	4.02824	2.11191	0	0.917745	0.832505	0	0.768376	0	0	0	0.943496	0	0	9.20561	3.51444	2.45145	0	0	0	0	5.27795	1.448	4.1308	8.61112	16.5146	3.24114	31.298	3.40671	6.18198	1.79925	1.81749	6.15937	4.42691	2.61329	5.98504	0	2.7824
ARC5656	3755	unclassified.Bacteroidetes	mefC			Bacteria;Bacteroidetes;Flavobacteriia;Flavobacteriales;Flavobacteriaceae;Flavobacterium;Flavobacterium tangerina	Bacteria	73.5441	6.35907	10.2471	3.76095	4.6265	4.25701	2.74689	1.00816	0.59684	1.89492	1.51928	2.24865	0	1.85574	5.00486	1.22717	3.30177	10.6124	5.23837	4.19018	5.97848	4.1422	3.16946	2.0828	0.677279	4.57657	0.470841	0	7.46679	4.60284	0	1.35694	0.553874	2.51271	0	0	0	0	0	0	0	0
ARC5460	1908	unclassified.Bacteroidetes	mphG,mefC			Bacteria	Bacteria;Proteobacteria;Gammaproteobacteria	12.0614	6.25742	2.98764	3.28963	3.41441	3.86673	4.73022	0	2.93649	2.131	4.78398	0.983425	0	5.21736	9.14616	16.302	9.74696	6.18832	11.0456	19.4915	5.49071	6.27075	5.45789	3.27921	8.66388	3.37756	0.926629	2.64345	9.18429	5.28414	5.18531	8.01149	7.63028	1.97804	4.60564	4.65231	0	0.944315	2.50851	0.957513	0.72101	0
ARC802	1819	unclassified.unclassified	lnuD			Bacteria	Bacteria	3.99523	11.4863	16.4525	6.90116	2.98456	2.70395	1.41762	2.77489	1.23207	2.23527	2.50903	2.57885	1.78333	4.92537	5.16582	3.79992	6.81591	6.4911	10.0413	3.14541	6.58213	3.94654	0.817847	0.859914	2.09718	3.54281	2.9159	1.84853	3.85346	6.3345	4.35121	2.80116	0	0	0	0	1.03362	1.98104	0	2.00872	3.02515	0
ARC2197	1797	unclassified.unclassified	lnuC			Bacteria;Firmicutes;		2.02207	14.1184	6.34436	5.23924	4.22954	0.684263	9.32732	1.40443	0	1.13132	3.80961	0	2.25646	0.553964	11.2051	0	0	3.28529	1.56372	3.9799	0	0.66581	9.10646	15.668	0.707619	7.17237	51.1611	0	0.97516	0.801506	0	8.50636	0	0	2.44506	0	0	13.0344	1.77564	13.2166	1.53109	0
ARC4474	1185	plasmid.Firmicutes	lnuG			Bacteria	Bacteria	0	1.2594	1.20262	1.32418	0.916272	1.03765	0	1.06488	1.89125	1.71559	0	0.791719	0	0	1.13281	1.94432	0	3.73649	0	0	0	0	1.25541	0	0	0	0	1.41877	5.91515	9.72358	1.6698	4.29984	3.51021	7.96223	5.56175	1.8727	0	9.1228	5.38537	6.16687	1.16092	7.16732
ARC2436	1501	plasmid.Proteobacteria	AAC(3)-IId				Bacteria	7.26248	0.994267	4.74718	3.13621	0.723372	4.096	0.858976	0	0	0	0	0.625042	0	0.663206	0	13.0474	2.47797	0	3.74418	0	1.99415	1.59422	1.98223	2.08419	5.08298	4.29339	3.53366	6.72047	2.33493	0	3.95479	1.6973	0	1.25719	0	0	1.2526	0	1.0629	2.43429	6.4156	1.13168
ARC4321	1663	plasmid.Proteobacteria	AAC(3)-IId				Bacteria	6.55501	5.38447	5.99863	2.8307	1.95872	2.2182	1.5506	0.758797	2.69529	1.83371	0	0.564154	0.487655	0.5986	1.6144	22.1673	3.72764	2.6625	3.37945	0	3.59979	1.43892	2.6837	3.76232	5.35246	5.16687	3.18943	3.0329	1.05374	3.46436	1.18985	0	1.25063	0	1.32104	1.33443	1.13058	3.25031	0.95936	1.09858	1.65447	1.02144
ARC4434	1139	plasmid.Proteobacteria	AAC(3)-IId				Bacteria	3.19022	1.31027	1.25119	1.37766	2.85983	0	3.39593	0	0	0	1.00174	0	0	0.873988	0	16.1827	1.08851	0	1.23354	0	2.62794	0	1.30611	0	7.81487	16.9738	3.10449	5.90426	1.53851	2.52907	1.73724	0	1.82599	1.65676	0	0	0	0	0	0	3.62341	2.98271
ARC2273	1076	plasmid.Proteobacteria	aadA16			Bacteria	Bacteria;Proteobacteria	9.00535	5.54794	3.97333	10.2082	3.02727	0	2.39651	3.51825	6.24851	4.72346	3.18117	1.74384	4.52214	5.55096	9.98049	2.14128	6.91346	2.74334	3.9173	3.98804	1.3909	4.44781	5.53035	10.1759	9.45421	7.9856	4.92939	6.24995	9.77154	16.0629	1.83895	2.36771	5.79869	0	2.04172	4.12481	3.4947	0	2.96546	0	1.27852	1.57868
ARC5642	2175	plasmid.Proteobacteria	EreA,dfrA32			Bacteria	Bacteria;Proteobacteria	43.9937	2.74463	9.82829	7.21449	2.99526	2.26137	0	0	0.515203	0	0.524588	0.431351	1.8643	4.57688	1.23437	5.82625	2.28012	1.35716	7.10578	7.23408	0.688097	11.0019	2.05195	2.15749	2.33856	4.93822	3.25151	6.18386	4.02842	7.28431	0.909753	3.51401	3.82492	2.60283	3.03019	5.10149	0	4.97035	0.733524	0	0	0.780991
ARC2125	1793	plasmid.Proteobacteria	EreA,OXA-21	ICEberg|440			Bacteria;Proteobacteria	14.1861	6.65876	15.8963	16.6279	3.6334	3.42895	1.43817	2.11134	0.624967	1.13384	2.54541	1.56975	3.16609	1.6656	2.9947	2.57001	4.84032	2.46946	1.56721	3.19102	1.66939	10.0094	4.97824	5.2343	1.4184	1.19806	2.95819	5.626	0.977336	5.62306	2.20715	2.84178	1.15995	0	1.22526	0	1.0486	2.00976	0.889802	0	7.67255	0
ARC5770	1457	plasmid.Proteobacteria	APH(3')-VIa			Bacteria;Proteobacteria;	Bacteria;Proteobacteria;Gammaproteobacteria	4.15655	4.09717	3.91243	5.38487	2.98087	0.84394	0.884916	0.86608	0.769091	1.39532	0	0	2.22641	2.73294	0	1.58134	0	2.02596	1.92863	0.981727	2.05437	0.82118	1.02105	0	0	13.2691	13.348	12.6929	9.62176	5.93125	8.14844	8.74281	1.42745	5.18064	1.50782	0	5.1617	13.6028	4.38	3.7617	0.944192	6.99515
ARC3318	1215	plasmid.unclassified	cmlA6,catB11			Bacteria	Bacteria;Proteobacteria;Gammaproteobacteria	14.9533	2.45662	7.03754	7.7489	2.68094	5.06017	1.06117	0	1.84455	1.67323	0	2.31651	4.67226	0.819319	0	0	2.04085	3.64423	3.46915	0	0	0	0	0	1.04658	0	5.82061	2.76747	1.44227	2.37087	0	0	0	1.55313	1.80814	1.82646	1.54745	0	0	1.50365	0	1.39807
ARC2423	1406	plasmid.unclassified	mefB			Bacteria	Bacteria;Proteobacteria;Gammaproteobacteria	0	11.6759	12.163	6.69624	7.72249	13.1183	6.4191	19.7449	1.59398	11.5674	12.9841	1.33455	5.19114	2.12405	3.81899	5.73546	1.7636	4.1989	8.99363	9.15603	3.19334	2.5529	1.05808	4.45003	2.71321	9.16697	2.51495	4.78304	0	1.0244	0	0	0	0	0	0	0	0	0	0	0	0
ARC5709	1298	plasmid.Proteobacteria	CARB-3,aadA12	ICEberg|440		Bacteria		116.643	3.44929	6.58753	2.4178	6.69203	0	1.98663	6.8052	0	2.34936	0	5.05956	1.24957	0.766928	2.06838	5.32516	0	4.54827	2.16488	4.40794	5.76507	2.76532	1.14612	2.41014	0	3.3099	4.08631	3.88576	8.10029	1.10963	4.5733	3.92551	0	1.45381	3.38504	0	1.4485	9.7167	0	0	0	0
ARC4264	1120	plasmid.Proteobacteria	aadA5,OXA-1					18.3846	9.32747	7.63448	12.6093	0.969448	4.3915	6.90709	4.50671	2.00101	0	2.03746	1.67533	1.44816	3.55526	1.19855	0	1.10698	0	15.0536	6.38561	4.00878	7.47787	1.32827	2.79319	0	0	6.31432	10.5077	7.82305	9.00191	3.53342	2.27469	3.71392	3.36973	0	5.94415	8.39352	4.82612	1.42448	4.89357	2.45659	3.03331
ARC2301	1228	plasmid.unclassified	cmlA					8.87702	2.43061	5.80253	2.55562	1.76837	2.00264	0	2.05518	2.73754	0.827759	1.85827	2.29199	0.6604	2.43194	1.09314	2.81435	0	3.60565	5.72071	1.1648	0	0.974316	0	0	1.0355	3.49858	0	0	1.42701	5.86444	4.83399	0	0	1.53668	0	0	0	1.46723	3.89759	1.48773	0	2.76654
ARC3489	1206	plasmid.unclassified	OXA-10					9.03895	4.9499	22.4519	9.10785	4.50158	1.01959	0	0	0.929159	2.52858	0.946086	1.55587	0	0	1.11308	0	0	0	5.82506	1.18605	0	0	0	0	0	0	0	1.39406	4.35911	3.58285	1.64072	0	0	0	3.64327	3.68018	0	1.49399	0	1.51487	1.1407	0
ARC497	1044	plasmid.unclassified	OXA-10					17.4026	10.0065	10.9203	18.0362	9.36019	3.53339	9.87987	1.2087	1.07334	1.9473	0	0.898647	0	0	2.5716	0	3.56268	1.41371	5.38316	1.37009	0	0	0	1.49826	0	0	0	0	6.71403	2.75921	0	0	0	1.80752	2.1043	2.12562	0	1.72582	0	0	6.58854	0
ARC3815	2548	chromosome.unclassified	lnuC			Bacteria		9.50722	1.75714	1.1186	4.31086	5.11357	1.93033	0	0.990486	0.879565	0.398936	0.447794	0.736411	3.18277	1.95344	1.05367	1.35637	49.6315	31.2792	33.0849	123.502	66.3725	177.966	29.1928	6.75276	18.465	5.90145	34.0002	9.89739	2.06322	1.13054	2.32972	0.999864	0.816247	0.7406	2.5866	0	0	0	0.626144	0	2.15964	2.66665
ARC5735	1091	unclassified.unclassified	Tet(X6)			Bacteria;Bacteroidetes;	Bacteria	58.8402	24.6225	3.9187	27.3271	5.9713	7.88941	3.54534	3.46988	5.1355	1.86341	3.13743	4.29967	2.22998	1.82488	0	0	0	0	0	0	5.48712	1.09666	0	0	1.16553	0	0	0	1.6062	1.32017	0	9.34062	0	0	0	0	0	0	2.92468	0	0	0
ARC2108	2224	chromosome.unclassified	vatB,mefB			Bacteria	Bacteria	3.26768	7.38145	13.4565	6.34998	7.81138	7.74042	5.79731	13.6174	4.53467	5.9417	4.10424	2.53108	4.37574	4.47605	2.41434	3.10794	7.80458	9.95446	6.31747	9.64732	8.74818	5.37977	11.3715	9.14316	3.43055	13.5224	9.53962	8.31547	3.93967	2.59048	1.77942	1.14553	0	0.848493	0	0	0	0	0	0	1.23713	0
ARC3413	1774	unclassified.Proteobacteria	Erm(42)	ICEberg|440		Bacteria;Proteobacteria;	Bacteria;Proteobacteria;Gammaproteobacteria	19.8001	6.73008	9.63993	8.84528	9.1808	4.85194	6.5411	5.69055	3.78996	5.72992	2.57267	3.17313	2.74286	2.24458	8.32364	5.19508	3.4944	9.15167	6.33599	3.2252	3.37455	4.72109	2.51578	8.81727	3.58397	10.898	11.9595	12.3202	15.8049	4.87138	4.46159	4.30832	1.17238	3.19118	7.43029	2.50186	0	1.01564	1.79866	3.08952	0	1.91506
ARC4445	1727	plasmid.unclassified	Erm(42)	ICEberg|440		Bacteria;Proteobacteria;	Bacteria;Proteobacteria;Gammaproteobacteria	23.8457	4.32077	14.0282	10.9032	4.40097	4.27199	7.46568	4.38406	6.48851	4.1201	2.64269	4.34598	5.635	5.18776	3.10915	2.66823	0.7179	4.27306	8.13553	3.31297	2.59979	2.07839	5.16849	2.71717	0.736301	9.95079	9.21371	7.78801	14.2056	9.17392	5.72876	10.3263	1.20428	2.18535	11.4488	1.28497	0	5.21643	3.69523	6.3472	0	0
ARC3297	1229	plasmid.Proteobacteria	ANT(3'')-IIa	ICEberg|71				5.9132	8.50022	8.11694	6.38386	7.06774	8.00404	5.24541	6.16052	10.0295	6.61669	7.42704	16.0309	2.63945	6.47989	15.2915	6.56148	3.0264	4.80363	4.57284	4.65541	12.1775	10.7088	10.8942	11.4546	7.24259	6.99146	24.4558	23.2555	5.70338	8.20353	3.22004	6.21885	0	4.6063	0	0	0	0	0	0	0	0
ARC1944	1235	plasmid.unclassified	msrE	ICEberg|440				17.6534	2.41683	2.30786	1.27057	1.75835	0	1.04399	0	0	0	1.84774	0	1.31331	0	7.60861	2.7984	3.01169	2.39014	26.1661	2.3164	15.7538	3.87517	2.40917	1.26655	1.02963	5.21812	1.43159	2.72265	17.027	6.99744	3.20439	2.06288	1.68405	1.52797	0	0	1.52239	1.45891	0	2.9586	1.11392	0
ARC3021	2832	plasmid.Firmicutes	dfrG	ICEberg|862,ICEberg|862,ICEberg|862		Bacteria	Bacteria;Firmicutes;Bacilli	6.41536	14.7553	2.01286	6.64895	3.83398	5.64445	3.64215	3.11905	4.74816	2.51251	2.01444	1.32512	1.4318	1.40603	0.948005	2.4407	1.31336	1.56347	0.992236	0	0.528465	0.422479	0.525305	1.10465	1.34702	0.758519	0	0.593657	1.85632	0	0.698698	0.899595	0.734392	0	2.32721	2.35079	0	1.90864	3.94347	1.93531	9.71531	0.599808
ARC3865	2723	unclassified.Firmicutes	ANT(6)-Ia	ICEberg|829,ICEberg|937		Bacteria;Firmicutes;		3.55849	8.22105	6.28029	4.03381	4.38619	8.5798	3.78795	7.87805	4.11519	7.09265	5.86622	7.23538	5.95645	7.67717	11.8314	11.4228	7.7403	1.08404	6.7077	4.20235	4.39695	11.8635	7.10232	2.87217	1.86793	4.73329	1.94786	9.26131	7.07895	3.70259	5.81333	2.80682	0	0	0	0.814965	0.690469	3.3084	2.34361	2.01278	7.07295	1.87145
ARC5774	1177	unclassified.unclassified	APH(2'')-IIIa			Bacteria;Firmicutes;Bacilli;Bacillales;	Bacteria	31.9013	0	0	1.33318	0	1.04471	1.09543	0	0	4.31813	0	2.3913	2.06705	1.69154	0	1.95753	0	0	0	1.21527	0	0	0	0	0	0	0	0	1.48884	0	1.68115	0	0	0	5.59955	1.88543	3.19481	0	0	0	2.33762	1.44321
ARC4657	1236	plasmid.unclassified	cfr(D)			Bacteria;Firmicutes;Bacilli	Bacteria;Firmicutes;Bacilli;Lactobacillales;Enterococcaceae;Enterococcus;Enterococcus faecium	6.85966	0	0	3.80862	0	0.994839	0	3.06281	0	0	0.923122	0	0	0	0	0	0	0	0	0	0	0	0	0	0	0	0	0	0	8.15707	1.6009	2.06121	1.68268	4.58022	1.77742	1.79543	3.04231	1.45773	0	0	2.22603	1.37432
ARC794	1054	unclassified.unclassified	emtA			Bacteria;Firmicutes;Bacilli	Bacteria;Firmicutes;Bacilli;Lactobacillales;Enterococcaceae;Enterococcus;Enterococcus faecium	2.29833	4.2478	1.35209	5.95503	0	3.49987	0	0	2.12631	1.92882	0	3.56048	2.30827	1.88894	2.5472	3.27896	4.70517	4.2009	1.33302	2.71419	2.83987	1.13516	1.41145	8.90427	3.61933	16.3046	0	1.5951	0	0	1.87734	0	1.97324	0	0	8.42182	0	3.41889	3.02735	0	11.7469	0
ARC5710	1779	unclassified.unclassified	emtA			Bacteria;Firmicutes;Bacilli	Bacteria;Firmicutes;Bacilli;Lactobacillales;Enterococcaceae;Enterococcus;Enterococcus faecium	12.936	9.22785	4.00535	3.52817	6.10333	2.07356	2.17424	2.83728	1.88966	0	0.64136	4.21894	0.455858	1.67871	0.754567	0.64756	4.18149	4.14816	3.15909	3.21613	0.841266	4.03528	3.34494	2.63775	4.28867	8.45244	3.97529	1.89009	0	1.61923	0	0	0	1.06074	0	0	0	0	0	0	7.73293	6.68386
ARC1901	1461	chromosome.unclassified	aad(6)	ICEberg|791			Bacteria;Proteobacteria;Epsilonproteobacteria;Campylobacterales;Campylobacteraceae;Campylobacter;Campylobacter coli	4.97421	9.1934	2.92629	15.0364	1.48635	5.89141	3.52997	3.45484	0	2.78299	2.34287	0.642154	4.44063	3.40682	11.0257	5.51955	19.5179	5.05104	9.61674	0	0	0.818932	4.073	2.14125	0.870357	11.7625	2.42027	0	0	0	0	0	1.42354	0	0	0	0	0	0	0	0.941607	3.488
ARC4002	2520	unclassified.Firmicutes	aad(6)	ICEberg|791		Bacteria		5.28707	7.69886	11.3103	5.60411	15.942	14.6383	6.13963	6.00895	4.44669	1.21011	4.07493	2.23378	1.93088	0.790058	6.39227	3.20002	2.45995	14.0563	5.57542	6.81131	5.93894	6.17221	3.54206	8.0692	2.523	0	6.31432	30.0221	1.39076	1.1431	2.35561	4.0439	4.12658	0.748829	9.5896	0	2.98436	2.85993	1.8993	0	2.72954	6.06663
ARC61	1171	chromosome.unclassified	APH(2'')-Ie					3.10304	19.1169	7.30198	17.4201	8.34504	3.15018	5.50522	2.15522	0	0.868052	0.974363	0.801185	4.84782	5.10063	5.73175	5.90269	5.29382	3.78116	3.5995	9.772	6.39032	3.06523	2.54084	0	0	3.66887	3.01966	2.87146	1.49647	2.45996	5.06929	0	1.77609	0	5.62824	0	0	1.53864	0	0	0	0
ARC842	1862	plasmid.Firmicutes	lnuG			Bacteria	Bacteria	9.10692	8.81651	0	0.842724	0.583127	1.98113	0.69244	3.3885	0.601808	0	0	0	0.871075	3.20775	2.88373	2.47478	4.66095	2.37795	4.52741	0.768193	3.21506	0.642567	2.39688	0	7.51209	1.15367	0	0	19.7635	17.0176	7.43877	19.1553	5.58485	5.06726	8.25898	7.15086	1.00975	14.5147	2.57049	3.92467	3.69411	5.47365
ARC4078	1105	plasmid.Proteobacteria	EreA			Bacteria	Bacteria	4.38451	1.35058	6.44843	4.26014	0.982608	1.11278	3.50042	1.14197	0	2.7597	0	0	0	0	0	0	5.61002	0	7.62899	11.6501	1.3544	10.8277	0	2.8311	2.30152	3.88801	16.0001	7.60741	0	1.30344	0	2.30557	0	0	0	0	0	1.63055	0	0	0	0
ARC5102	1779	chromosome.unclassified	Erm(42)	ICEberg|440		Bacteria;Proteobacteria;	Bacteria;Proteobacteria;Gammaproteobacteria	11.5743	10.0667	24.0321	8.82042	13.4273	8.29424	8.69695	6.38387	6.29885	15.4273	9.6204	10.5474	6.38201	3.35741	15.8459	3.2378	1.39383	3.31853	3.94886	4.8242	2.5238	10.7607	2.50871	6.15474	2.85912	7.24495	7.95057	16.0658	8.86524	10.525	6.67357	10.0245	3.50725	2.12147	4.93961	0	1.05686	2.02558	2.69041	11.2964	0.773293	0
ARC5792	1015	chromosome.unclassified	AAC(6')-Ia					38.1862	1.47034	23.8687	4.63789	4.27895	9.69159	0	1.24323	0	6.0088	0	1.84865	3.99493	3.92304	9.25776	3.40495	1.22149	0	1.38424	2.81847	11.796	8.25145	8.79407	0	0	12.6983	10.4513	11.5947	3.45293	21.2853	23.3937	0	0	11.155	0	0	1.85236	8.87563	0	12.5995	0	5.02066
ARC1312	1043	plasmid.Firmicutes	lnuG			Bacteria	Bacteria	2.32257	0	0	3.00892	0	0	3.7085	1.20986	0	0	0	1.79902	0.777537	0	0	1.10451	1.1887	1.41507	0	0	2.86982	0	1.42633	0	0	2.05956	0	1.61192	5.04035	5.5237	1.89714	4.88524	3.98811	0	2.10632	2.12766	1.80263	5.18242	4.58892	3.50323	0	4.88587
ARC3284	1655	plasmid.unclassified	AAC(3)-IId				Bacteria	5.85484	4.50875	5.16653	1.89626	1.96819	1.48595	1.55809	0.762465	0.677079	0	2.06824	0.566881	0.490013	0	2.43331	20.1863	5.24392	3.56717	2.54684	0.864275	4.52149	0.722936	0	7.56101	4.61	5.19185	2.13657	6.09512	3.17649	2.61083	2.39119	0	2.51335	1.14021	1.32743	0	3.40812	2.17735	0	0	2.49369	1.02638
ARC2082	1678	unclassified.unclassified	linG			Bacteria	Bacteria;Proteobacteria	7.94006	3.55756	3.39715	8.41619	6.47069	2.93116	6.91532	1.50403	0	0.605774	2.03989	0	0.966592	4.15275	3.19994	2.05961	8.1275	3.51827	5.86117	17.901	5.35141	9.26936	13.2985	20.5078	0.757802	26.8836	21.0728	13.0251	4.17727	2.57504	1.17921	4.5548	2.4789	0	1.30923	3.96749	0	1.07375	0	0	0.819838	0
ARC4001	1152	plasmid.Proteobacteria	linG			Bacteria	Bacteria;Proteobacteria	9.46265	15.5458	2.47414	8.17267	6.59764	3.20214	6.71522	9.85843	3.89085	3.52947	5.9426	4.072	5.63174	1.72825	1.16526	3.00002	1.07623	5.1247	0	2.48329	0	1.03859	0	4.0734	1.10381	5.59408	16.882	26.2693	7.60574	16.2535	0	2.21151	3.61076	0	1.90702	1.92635	0	4.69207	0	0	0	0
ARC1804	1407	chromosome.unclassified	Erm(42)	ICEberg|440		Bacteria;Proteobacteria;Gammaproteobacteria	Bacteria;Proteobacteria;Gammaproteobacteria	12.9128	0	4.05146	2.23049	3.8585	2.62179	0.916363	2.69057	3.18569	2.16735	2.43279	3.334	0	9.19768	10.4948	4.09385	4.40588	12.5878	9.98583	2.03323	5.31845	4.25181	6.34398	7.78201	9.94137	16.7942	12.5658	14.3389	6.2273	2.04734	1.40633	1.8107	1.47818	1.34119	1.5614	1.57722	0	7.68338	0	1.29846	0	0
ARC832	1730	unclassified.Proteobacteria	Erm(42)	ICEberg|440		Bacteria;Proteobacteria;	Bacteria;Proteobacteria;Gammaproteobacteria	18.9034	8.62656	9.8851	13.6054	8.15906	9.95069	11.1791	4.37646	3.88636	4.11296	11.2119	7.59227	4.68769	4.02792	0.77594	3.99541	2.14997	1.70626	4.06071	3.30723	3.46037	4.84117	6.01945	0.904153	0.735024	3.72507	7.15379	5.83088	20.2585	6.66037	3.43129	2.94526	2.40439	4.36312	5.07951	1.28275	1.08679	7.29033	5.53323	2.11206	1.59039	2.94564
ARC2384	1423	unclassified.Proteobacteria	Erm(42)	ICEberg|440		Bacteria;Proteobacteria;	Bacteria;Proteobacteria;Gammaproteobacteria	24.684	8.39013	9.0133	15.4379	6.10419	5.18463	5.43636	5.32064	2.3624	7.14328	6.4145	9.23024	2.27961	7.69515	4.71671	6.47651	3.48507	4.14874	1.97471	4.02073	2.10346	5.04481	6.27265	0	3.5744	6.0383	11.1821	9.45179	9.85165	3.03648	9.73366	12.5324	7.30779	3.97832	9.26306	0	1.32126	6.33083	3.36349	11.5548	0.966752	1.19371
ARC409	1056	plasmid.Proteobacteria	linG			Bacteria		5.73494	5.65301	18.8934	14.8594	44.2127	79.1801	52.5008	63.3329	38.2011	43.3163	33.4947	18.6571	21.503	21.6817	20.339	8.72734	29.3516	20.9647	19.9575	10.8362	7.08623	16.9952	23.9491	8.88741	4.81663	38.65	26.788	15.9208	19.9132	2.72785	1.87378	33.7757	15.756	7.14791	14.5627	10.5073	3.56089	13.6496	1.51081	5.19015	0	6.4343
ARC3850	1656	plasmid.Proteobacteria	CARB-3,dfrA16	ICEberg|961		Bacteria	Bacteria	12.434	6.30843	10.3268	10.4231	7.86799	2.9701	3.89288	6.85804	2.03001	2.45529	0.688997	2.26615	2.9383	0.601131	4.86368	2.08697	0.74868	2.67376	4.24217	1.72751	6.32626	2.1675	1.7967	2.83367	3.07148	10.3774	5.33819	3.04572	4.23276	6.08825	2.38975	7.69219	1.25592	1.13952	1.32662	1.34007	1.13536	5.44008	0	2.20644	1.66146	3.07727
ARC5570	1821	plasmid.Proteobacteria	CARB-3,dfrA16	ICEberg|961		Bacteria	Bacteria	21.2845	8.19547	7.04334	6.03188	8.94384	4.05147	3.54015	8.31551	3.69215	6.14024	3.13284	4.12164	2.67206	1.09333	5.89731	1.89787	2.72337	3.24199	8.48713	3.14196	4.93117	3.28517	1.6339	2.57691	0.698293	5.8982	5.8254	6.46275	7.69846	6.32754	6.51965	4.19712	0	1.03627	2.41284	0	0	5.93658	1.75224	0	5.2882	2.79844
ARC495	1890	plasmid.Proteobacteria	CARB-3,dfrA16,aadA12	ICEberg|440,ICEberg|961		Bacteria	Bacteria	26.2751	11.8444	6.7862	9.96287	11.4898	7.80711	6.13963	2.67064	3.55735	5.91607	1.81108	4.46756	3.86177	1.58012	4.26151	4.87623	1.96796	6.24726	7.43389	3.78406	1.58372	3.79829	0.787123	3.31044	3.364	2.27315	1.87091	5.33726	12.9805	8.38273	7.32857	16.1756	3.30127	5.99063	0	1.17415	0.994787	5.71985	2.53241	0.966632	2.18363	7.19007
ARC1826	1432	chromosome.Actinobacteria	mtrA			Bacteria	Bacteria;Actinobacteria;Actinomycetia;Corynebacteriales;Dietziaceae	19.4539	9.37958	13.9326	4.38311	9.85696	6.01072	1.80073	0.8812	5.47763	4.96887	4.78064	3.27579	2.26528	7.64679	0	2.41343	4.32896	2.06133	2.94345	2.9966	2.09024	2.50655	6.23323	15.2923	0.887983	6.00035	9.87715	5.87024	0	1.0058	4.14535	7.11635	1.45237	2.63554	1.53414	3.09937	3.93886	0	0	2.55158	4.80338	0
ARC128	1347	chromosome.Actinobacteria	mtrA			Bacteria	Bacteria;Actinobacteria;Actinomycetia;Corynebacteriales;Dietziaceae;Dietzia	9.89118	9.97146	7.40588	3.49477	10.479	9.12859	3.82872	2.81042	1.6638	2.26389	1.6941	4.17901	4.2144	1.47806	3.98627	0.85524	3.6817	4.38282	1.04306	2.12379	5.55535	1.77648	4.41771	3.48371	3.77607	1.59475	0	4.99254	1.30094	0	0	0	0	0	1.63095	1.64748	0	0	0	0	4.08519	0
ARC3326	5633	unclassified.Actinobacteria	mtrA			Bacteria	Bacteria;Actinobacteria;Actinomycetia;Corynebacteriales;Dietziaceae;Dietzia	8.38586	8.47801	8.34873	8.91405	11.1797	5.67551	4.80664	3.58425	2.98393	4.87222	6.27913	5.16311	4.0311	2.4741	2.14475	3.06766	3.52157	4.19219	2.99309	2.79321	3.71961	2.54882	2.90508	2.49914	1.80592	3.43212	2.19706	2.68616	2.17762	0	1.75636	0	2.95373	0.669998	0.390003	1.57582	1.00132	0.639714	0.283227	1.29731	5.86127	0.603109
[truncated: 4,840 more rows]
[truncated: 19 more columns]

## Sheet: S3
Table S3. The detail information of the ARGs-carrying contigs (ARC) detected at the RNA level in this study.
RNA_ARCs	Plasflow	ARGs	ICEs	MGEs	CAT	Taxator-tk	CK-D90	R1-D90	R2-D90	CK-D171	R1-D171	R2-D171	CK-D240	R1-D240	R2-D240	CK-D336	R1-D336	R2-D336	CK-D432	R1-D432	R2-D432
[truncated: 760 more rows]

## Sheet: S4
Table S4. The detail information of the identified DNA vOTUs in this study
[truncated: 6,212 more rows]
[truncated: 23 more columns]

[truncated: 2 more sheets: S5, S6]
